# Supplementary material for: “Direct to Drug” screening as a precision medicine tool in multiple myeloma
Source: Blood Cancer J. 2020 May 11;10(5):54. doi: 10.1038/s41408-020-0320-7 (PMC7214452; doi:10.1038/s41408-020-0320-7)
Supplement: Supplementary file 1 — Supplemental Table T1 [file 41408_2020_320_MOESM1_ESM.xlsx]

## Sheet: Sheet1
Supplemental Table T1. MM Drug panel drug list, targets, and sourcing information.
Drug name	Targets	Vendor	Vendor ID
Afatinib	EGFR, ERBB2, ERBB4	NIH	750691
Afuresertib	PKB	SelleckChem	S7521
Alisertib	AURKA, AURKB	Toronto Research Chemicals Inc.	M425115
Apilimod	PIKFYVE, IL-12, IL-23	Santa Cruz Biotechnology	sc-480051
APY0201	PIKFYVE, IL12A, IL12B	MedChemExpress	HY-15982
Arsenic trioxide	AKT1, CCND1, IKBKB, JUN, MAPK1, MAPK3, TXNRD1	NIH	92859
Auranofin	IKBKB, PRDX5, TRPA1	NIH	15316
Azacitidine	DNMT1, DNMT3A, DNA, RNA	NIH	102816
Belinostat	HDAC1, HDAC10, HDAC11, HDAC2, HDAC3, HDAC4, HDAC5, HDAC6, HDAC7, HDAC8, HDAC9	NIH	758774
Bendamustine hydrochloride	DNA	NIH	138783
Bleomycin sulfate	LIG1, LIG3, DNA	NIH	125066
Bortezomib	PSMA1, PSMA2, PSMA3, PSMA4, PSMA5, PSMA6, PSMA7, PSMA8, PSMB1, PSMB10, PSMB11, PSMB2, PSMB3, PSMB4, PSMB5, PSMB6, PSMB7, PSMB8, PSMB9, PSMD1, PSMD2, RELA	NIH	756655
Bosutinib	ABL1, BCR, CAMK1D, CAMK2G, CDK2, FRK, FYN, HCK, LYN, MAP2K1, MAP2K2, MAP3K2, MAP4K5, SRC, STK10, STK24, STK4, TNK2, TXK	NIH	765694
Brigatinib	ALK, EGFR	MedChemExpress	HY-12857
Buparlisib	PIK3CA, PIK3CG	ApexBio	A3015
Cabozantinib	VEGFR1, VEGFR2, VEGFR3, FLT3, KIT, TRKB, AXL, RET, MET, TIE-2, KDR	NIH	761068
Carfilzomib	PSMA1, PSMA2, PSMA3, PSMA4, PSMA5, PSMA6, PSMA7, PSMA8, PSMB1, PSMB10, PSMB11, PSMB2, PSMB3, PSMB4, PSMB5, PSMB6, PSMB7, PSMB8, PSMB9	NIH	758252
Ceritinib	ALK, FLT3, IGF1R, INSR, TSSK1B	NIH	776422
Cladribine	ADA, PNP, POLA1, POLE, POLE2, POLE3, POLE4, RRM1, RRM2, RRM2B, DNA	NIH	105014
Clofarabine	POLA1, POLD1, POLE, RRM1, RRM2, RRM2B, DNA	NIH	606869
Cobimetinib	MAP2K1, MEK1	MedChemExpress	HY-13064
CPI0610	BRD4	ApexBio	B5887
Crenolanib	PDGFRA, PDGFRB, CSF1R, FLT3, KIT	SelleckChem	S2730
Crizotinib	ALK, MET	NIH	756645
Cyclophosphamide	Unmetabolized, used as negative control	NIH	26271
Dabrafenib mesylate	RAF1, BRAF, SIK1, NEK11, LIMK1	NIH	764134
Dasatinib	ABL1, ABL2, BLK, EPHA2, FGR, FRK, FYN, HCK, KIT, LCK, LYN, PDGFRB, SRC, SRMS, STAT5B, YES1	NIH	732517
Decitabine	DNMT1, DNMT3A, DNA	NIH	127716
Dexamethasone	ANXA1, NOS2, NR0B1, NR3C1, NR3C2	SelleckChem	S1322
Dinaciclib	CDK1, CDK2, CDK5, CDK9	SelleckChem	S2768
Doramapimod	MAPK11, MAPK12, MAPK13, MAPK14	Toronto Research Chemicals Inc.	D534250
Dovitinib	EGFR, VEGFR1, VEGFR2, VEGFR3, FLK1, FMS, IR, EGFR, MET,EPHA2, TIE-2, IGF1R, HER2, CSF1R, FGFR1, FGFR2, FGFR3, FLT1, FLT3, FLT4, INSR, KDR, KIT, PDGFRA, PDGFRB	SelleckChem	S1018
Enasidenib	IDH2 mutant	MedChemExpress	HY-18690
Erlotinib hydrochloride	EGFR, NR1I2	NIH	718781
Everolimus	MTOR	NIH	733504
Fludarabine phosphate	RRM1, RRM2, ADA, DNA, DCK, DNA Polymerase (α, δ and ε)	NIH	312887
Iberdomide (cc-220)	CRBN	PharmaBlock	PBLJ8936
Ibrutinib	BTK, BLK, BMX	NIH	761910
Idasanutlin	MDM2, TP53	SelleckChem	S7205
Idelalisib	PIK3CA, PIK3CB, PIK3CD, PIK3CG	NIH	759224
Imatinib	ABL1, BCR/ABL fusion, KIT, RET, NTRK1, M-CSFR, PDGFRA, PDGFRB, DDR1	NIH	743414
Ixazomib	PSMB5	MedChemExpress	HY-10453
Jq1	BRD4, BRDT	MedChemExpress	HY-13030
Lenalidomide	CRBN, CDH5, PTGS2, TNF, TNFSF11	NIH	747972
Lenvatinib	FLT4, KDR, VEGFR2, VEGFR3, FGFR1	Toronto Research Chemicals Inc.	L329400
Lgh-447	PIM1, PIM2, PIM3	MedChemExpress	HY-19322B
Linifanib	PDGFRB, KDR, CSF1, CSF1R, FLT1, FLT3, FLT4, KIT, RET, TEK	Toronto Research Chemicals Inc.	L466450
Melphalan hydrochloride	DNA	Sigma Aldrich / NIH	Y0001158 / 8806
Nelarabine	POLA1	NIH	755985
Nilotinib	ABL1, KIT	NIH	747599
Nintedanib	FGFR1, FGFR2, FGFR3, FGFR4, FLT1, FLT3, FLT3, FLT4, KDR, PDGFRA, PDGFRB, VEGFR1, VEGFR2, VEGFR3	Toronto Research Chemicals Inc.	I666650
Osimertinib	EGFR mutant	Toronto Research Chemicals Inc.	A808075
Otx-015	BRD2, BRD3, BRD4	MedChemExpress	HY-15743
Paclitaxel	TUBB, TUBB1, BCL-2, NR1I2, MAP4, MAP2, MAPT, TLR4	NIH	125973
Palbociclib	CDK4, CDK6	LC Laboratories	P-7788
Panobinostat	HDAC1, HDAC2, HDAC3, HDAC4, HDAC6, HDAC7, HDAC8, HDAC9	LC Laboratories	P-3703
Pazopanib hydrochloride	KIT, KDR, VEGFR1, VEGFR2, VEGFR3, PDGFRA, PDGFRB, FGFR1, FGFR3, ITK, FGF1, CSF1R, FLT1, FLT4, SH2B3	NIH	737754
Pomalidomide	CRBN, PTGS2, TNF	NIH	775351
Ponatinib	ABL1, BCR, FGFR1, FGFR2, FGFR3, FGFR4, FLT3, KDR, KIT, LCK, LYN, PDGFRA, RET, SRC, TEK	NIH	758487
Quizartinib	FLT3, CSF1R, KIT, PDGFRA, PDGFRB, RET	LC Laboratories	Q-4747
Raloxifene	ESR1, ESR2	NIH	747974
Regorafenib	FGFR1, FGFR2, VEGFR1, VEGFR2, VEGFR3, ABL1, BRAF, DDR2, EPHA2, FLT1, FLT4, FRK, KDR, KIT, MAPK11, NTRK1, PDGFRA, PDGFRB, RAF1, RET, TEK	NIH	763932
Romidepsin	HDAC1, HDAC2, HDAC3, HDAC4, HDAC5, HDAC6, HDAC7, HDAC8, HDAC9	ApexBio	A8173
Ruxolitinib	JAK1, JAK2, JAK3, TYK2	SelleckChem	S2902
Selinexor	XPO1	SelleckChem	S7252
Sorafenib	FLT3, FLT1, FLT4, RAF1, BRAF, VEGFR2, DDR2, FGFR1, KDR, KIT, PDGFRB, RET	NIH	747971
Sunitinib	FLT3, FLT1, FLT4, VEGFR2, PDGFRA, PDGFRB, CSF1R, FGFR1, KDR, KIT, RET	NIH	750690
Temsirolimus	MTOR	NIH	683864
Toceranib	KIT, VEGFR2, FLT1, FLT3, KDR, PDGFRA, PDGFRB	Toronto Research Chemicals Inc.	T525500
Tofacitinib	JAK1, JAK2, JAK3, TYK2	SelleckChem	S2789
Trametinib	MAP2K1, MAP2K2	NIH	758246
Vandetanib	EGFR, EPHA1, EPHA10, EPHA2, EPHA3, EPHA4, EPHA5, EPHA6, EPHA7, EPHA8, EPHB1, EPHB2, EPHB3, EPHB4, EPHB6, ERBB2, ERBB3, ERBB4, FLT1, FLT4, KDR, PTK6, RET, SRC, TEK, VEGFA	NIH	760766
Vemurafenib	BRAF, RAF1	NIH	761431
Venetoclax	BCL-2	LC Laboratories	V-3579
Vismodegib	SMO	NIH	755986
Vorinostat	HDAC1, HDAC10, HDAC11, HDAC2, HDAC3, HDAC5, HDAC6, HDAC8, HDAC9	NIH	701852
