# Supplementary material for: “Direct to Drug” screening as a precision medicine tool in multiple myeloma
Source: Blood Cancer J. 2020 May 11;10(5):54. doi: 10.1038/s41408-020-0320-7 (PMC7214452; doi:10.1038/s41408-020-0320-7)
Supplement: Supplementary file 2 — Supplemental Table T2 [file 41408_2020_320_MOESM2_ESM.xlsx]

## Sheet: Sheet1
Supplemental Table T2. List of cell lines screened (25 MM and 15 NHL) and their subtypes.
Cell Line	Disease	Type
AMO1	MM	PCM
EJM	MM	PCM
FR4	MM	PCM
JJN3	MM	PCM
KMS11	MM	PCM
KMS12PE	MM	PCM
KMS18	MM	PCM
KMS26	MM	PCM
KMS28BM	MM	PCM
KMS28PE	MM	PCM
KMS34	MM	PCM
L363	MM	PCM
LP1	MM	PCM
MM1.R	MM	PCM
MM1.S	MM	PCM
NCI-H929	MM	PCM
OCI-MY5	MM	PCM
OCI-MY5/CRBN-His*	MM	PCM
OCI-MY5/vec*	MM	PCM
OCI-MY7	MM	PCM
OPM2	MM	PCM
RPMI 8226	MM	PCM
SKMM2	MM	PCM
U266	MM	PCM
XG2	MM	PCM
Granta-519	NHL	BCL, Mantle
JeKo-1	NHL	BCL, Mantle
JVM2	NHL	BCL, Mantle
Mino	NHL	BCL, Mantle
OCI-LY1	NHL	BCL, DLBCL
OCI-LY19	NHL	BCL, DLBCL
OCI-LY3	NHL	BCL, DLBCL
SU-DHL2	NHL	BCL, DLBCL
SU-DHL6	NHL	BCL, DLBCL
HuT 78	NHL	TCL
Karpas-299	NHL	TCL
My-La	NHL	TCL
Se-Ax	NHL	TCL
SR-786	NHL	TCL
SU-DHL1	NHL	TCL
PCM	Plasma cell myeloma
BCL	B-cell lymphoma
TCL	T-cell lymphoma
DLBCL	Diffuse large B-cell lymphoma
OCI-MY5/CRBN-His*	Mayo Clinic isogenic cell line stably expressing His-tagged human cereblon (CRBN); derived from OCI-MY5
OCI-MY5/vec*	Mayo Clinic isogenic cell line stably expressing vector; derived from OCI-MY5
http://www.bloodjournal.org/content/bloodjournal/124/4/536.full.pdf
Identification of cereblon-binding proteins and relationship with
response and survival after IMiDs in multiple myeloma
