# Supplementary material for: “Direct to Drug” screening as a precision medicine tool in multiple myeloma
Source: Blood Cancer J. 2020 May 11;10(5):54. doi: 10.1038/s41408-020-0320-7 (PMC7214452; doi:10.1038/s41408-020-0320-7)
Supplement: Supplementary file 3 — Supplemental Table T3 [file 41408_2020_320_MOESM3_ESM.xlsx]

## Sheet: Sheet1
Supplemental Table T3. Gene list for the M3P mutation panel (version 2).
M3P
ACTG1
AKT1
AKT2
AKT3
ATF4
ATF6
ATM
ATR
B2M
BIRC2
BIRC3
BRAF
BTG1
CARD11
CCND1
CCNT1
CD38
CDK4
CDK7
CDKN1B
CDKN2A
CDKN2C
DDIT3
CRBN
CUL4A
CUL4B
CXCR4
CYLD
DIS3
DUSP2
EGFR
EGR1
ERN1
FAM46C
FGFR3
GRB2
HSPA5
IDH1
IDH2
IDH3A
IFNGR2
IGF1R
IKZF1
IKZF3
IL6
IL6R
IL6ST
IRF4
JAK2
KDM6A
KRAS
MAF
MAFB
MAX
MYC
MYD88
NFKB2
NFKBIA
NFKBIB
NR3C1
NRAS
EIF2AK3
PIK3CA
PIK3CG
PIK3R1
PIK3R2
PIM1
PIM2
PIM3
PRDM1
PSMA1
PSMA2
PSMA3
PSMA4
PSMA5
PSMA6
PSMA7
PSMA8
PSMB1
PSMB10
PSMB11
PSMB2
PSMB3
PSMB4
PSMB5
PSMB6
PSMB7
PSMB8
PSMB9
PSMC1
PSMC2
PSMC3
PSMC3IP
PSMC4
PSMC5
PSMC6
PSMD1
PSMD10
PSMD11
PSMD12
PSMD13
PSMD14
PSMD2
PSMD3
PSMD4
PSMD5
PSMD6
PSMD7
PSMD8
PSMD9
PSME1
PSME2
PSME3
PSME4
PSMF1
PSMG1
PSMG2
PSMG3
PSMG4
PTPN11
RASA2
RB1
RIPK1
RIPK4
SHC1
SP140
STAT3
TET2
TGFBR2
TLR4
TNFRSF13B
TNFRSF21
TP53
TRAF2
TRAF3
TRAF3IP1
WHSC1
XBP1
ZFHX4
