# Supplementary material for: “Direct to Drug” screening as a precision medicine tool in multiple myeloma
Source: Blood Cancer J. 2020 May 11;10(5):54. doi: 10.1038/s41408-020-0320-7 (PMC7214452; doi:10.1038/s41408-020-0320-7)
Supplement: Supplementary file 4 — Supplemental Table T4 [file 41408_2020_320_MOESM4_ESM.xlsx]

## Sheet: Sheet1
Supplemental Table T4. Sensitivities of MMDP drugs rank-ordered by priority order (Rank) for all studied cell lines, i.e., 25 HMCLs and 15 NHLCLs; drug sensitivity is quantified by the normalized area under the curve (Norm AUC).
Rank	Drug Name	Drug ID	CL	Disease	Type	Norm AUC
1	Venetoclax	V-3579	FR4	MM	MM	0.6174
1	Venetoclax	V-3579	KMS11	MM	MM	0.5909
1	Venetoclax	V-3579	KMS28PE	MM	MM	0.2514
1	Venetoclax	V-3579	RPMI 8226	MM	MM	0.4815
1	Venetoclax	V-3579	NCI-H929	MM	MM	0.82
1	Venetoclax	V-3579	SKMM2	MM	MM	0.0382
1	Venetoclax	V-3579	KMS28BM	MM	MM	0.1192
1	Venetoclax	V-3579	OCI-MY5	MM	MM	0.1011
1	Venetoclax	V-3579	JJN3	MM	MM	0.3539
1	Venetoclax	V-3579	OPM2	MM	MM	0.371
1	Venetoclax	V-3579	MM1.S	MM	MM	0.57
1	Venetoclax	V-3579	L363	MM	MM	0.5838
1	Venetoclax	V-3579	AMO1	MM	MM	0.6398
1	Venetoclax	V-3579	KMS12PE	MM	MM	0.09
1	Venetoclax	V-3579	EJM	MM	MM	0.6154
1	Venetoclax	V-3579	U266	MM	MM	0.3657
1	Venetoclax	V-3579	MM1.R	MM	MM	0.48
1	Venetoclax	V-3579	KMS18	MM	MM	0.5137
1	Venetoclax	V-3579	OCI-MY7	MM	MM	0.14
1	Venetoclax	V-3579	OCI-MY5/Vec	MM	MM	0.0321
1	Venetoclax	V-3579	KMS26	MM	MM	0.9187
1	Venetoclax	V-3579	OCI-MY5/CRBN	MM	MM	0.0571
1	Venetoclax	V-3579	XG2	MM	MM	0.8463
1	Venetoclax	V-3579	LP1	MM	MM	0.8174
1	Venetoclax	V-3579	KMS34	MM	MM	0.5254
2	Idelalisib	759224	FR4	MM	MM	0.872
2	Idelalisib	759224	KMS11	MM	MM	0.8703
2	Idelalisib	759224	KMS28PE	MM	MM	0.8793
2	Idelalisib	759224	RPMI 8226	MM	MM	0.8263
2	Idelalisib	759224	NCI-H929	MM	MM	0.78
2	Idelalisib	759224	SKMM2	MM	MM	0.8968
2	Idelalisib	759224	KMS28BM	MM	MM	0.8176
2	Idelalisib	759224	OCI-MY5	MM	MM	0.7415
2	Idelalisib	759224	JJN3	MM	MM	0.834
2	Idelalisib	759224	OPM2	MM	MM	0.9315
2	Idelalisib	759224	MM1.S	MM	MM	0.78
2	Idelalisib	759224	L363	MM	MM	0.8146
2	Idelalisib	759224	AMO1	MM	MM	0.831
2	Idelalisib	759224	KMS12PE	MM	MM	0.85
2	Idelalisib	759224	EJM	MM	MM	0.9417
2	Idelalisib	759224	U266	MM	MM	0.8585
2	Idelalisib	759224	MM1.R	MM	MM	0.74
2	Idelalisib	759224	KMS18	MM	MM	0.9775
2	Idelalisib	759224	OCI-MY7	MM	MM	0.89
2	Idelalisib	759224	OCI-MY5/Vec	MM	MM	0.9035
2	Idelalisib	759224	KMS26	MM	MM	0.8763
2	Idelalisib	759224	OCI-MY5/CRBN	MM	MM	0.9414
2	Idelalisib	759224	XG2	MM	MM	0.8315
2	Idelalisib	759224	LP1	MM	MM	0.8315
2	Idelalisib	759224	KMS34	MM	MM	0.7278
3	Panobinostat	P-3703	FR4	MM	MM	0.5939
3	Panobinostat	P-3703	KMS11	MM	MM	0.6586
3	Panobinostat	P-3703	KMS28PE	MM	MM	0.5205
3	Panobinostat	P-3703	RPMI 8226	MM	MM	0.6817
3	Panobinostat	P-3703	NCI-H929	MM	MM	0.16
3	Panobinostat	P-3703	SKMM2	MM	MM	0.6983
3	Panobinostat	P-3703	KMS28BM	MM	MM	0.5665
3	Panobinostat	P-3703	OCI-MY5	MM	MM	0.2967
3	Panobinostat	P-3703	JJN3	MM	MM	0.5597
3	Panobinostat	P-3703	OPM2	MM	MM	0.8123
3	Panobinostat	P-3703	MM1.S	MM	MM	0.25
3	Panobinostat	P-3703	L363	MM	MM	0.6126
3	Panobinostat	P-3703	AMO1	MM	MM	0.4435
3	Panobinostat	P-3703	KMS12PE	MM	MM	0.42
3	Panobinostat	P-3703	EJM	MM	MM	0.1882
3	Panobinostat	P-3703	U266	MM	MM	0.3891
3	Panobinostat	P-3703	MM1.R	MM	MM	0.35
3	Panobinostat	P-3703	KMS18	MM	MM	0.6175
3	Panobinostat	P-3703	OCI-MY7	MM	MM	0.47
3	Panobinostat	P-3703	OCI-MY5/Vec	MM	MM	0.1726
3	Panobinostat	P-3703	KMS26	MM	MM	0.4536
3	Panobinostat	P-3703	OCI-MY5/CRBN	MM	MM	0.1298
3	Panobinostat	P-3703	XG2	MM	MM	0.4834
3	Panobinostat	P-3703	LP1	MM	MM	0.5924
3	Panobinostat	P-3703	KMS34	MM	MM	0.3331
4	Pomalidomide	775351	FR4	MM	MM	0.9487
4	Pomalidomide	775351	KMS11	MM	MM	0.9116
4	Pomalidomide	775351	KMS28PE	MM	MM	0.9616
4	Pomalidomide	775351	RPMI 8226	MM	MM	0.9591
4	Pomalidomide	775351	NCI-H929	MM	MM	0.78
4	Pomalidomide	775351	SKMM2	MM	MM	0.9734
4	Pomalidomide	775351	KMS28BM	MM	MM	0.9254
4	Pomalidomide	775351	OCI-MY5	MM	MM	0.8997
4	Pomalidomide	775351	JJN3	MM	MM	0.9942
4	Pomalidomide	775351	OPM2	MM	MM	0.9626
4	Pomalidomide	775351	MM1.S	MM	MM	0.74
4	Pomalidomide	775351	L363	MM	MM	0.887
4	Pomalidomide	775351	AMO1	MM	MM	0.8795
4	Pomalidomide	775351	KMS12PE	MM	MM	0.9
4	Pomalidomide	775351	EJM	MM	MM	0.8794
4	Pomalidomide	775351	U266	MM	MM	0.9604
4	Pomalidomide	775351	MM1.R	MM	MM	0.76
4	Pomalidomide	775351	KMS18	MM	MM	0.8865
4	Pomalidomide	775351	OCI-MY7	MM	MM	0.9
4	Pomalidomide	775351	OCI-MY5/Vec	MM	MM	0.8966
4	Pomalidomide	775351	KMS26	MM	MM	0.8596
4	Pomalidomide	775351	OCI-MY5/CRBN	MM	MM	0.9085
4	Pomalidomide	775351	XG2	MM	MM	0.7702
4	Pomalidomide	775351	LP1	MM	MM	0.8713
4	Pomalidomide	775351	KMS34	MM	MM	0.917
5	Vemurafenib	761431	FR4	MM	MM	0.8245
5	Vemurafenib	761431	KMS11	MM	MM	0.909
5	Vemurafenib	761431	KMS28PE	MM	MM	0.9979
5	Vemurafenib	761431	RPMI 8226	MM	MM	0.9754
5	Vemurafenib	761431	NCI-H929	MM	MM	0.79
5	Vemurafenib	761431	SKMM2	MM	MM	0.9935
5	Vemurafenib	761431	KMS28BM	MM	MM	1.2818
5	Vemurafenib	761431	OCI-MY5	MM	MM	0.7879
5	Vemurafenib	761431	JJN3	MM	MM	0.7843
5	Vemurafenib	761431	OPM2	MM	MM	0.936
5	Vemurafenib	761431	MM1.S	MM	MM	0.95
5	Vemurafenib	761431	L363	MM	MM	0.8985
5	Vemurafenib	761431	AMO1	MM	MM	0.8076
5	Vemurafenib	761431	KMS12PE	MM	MM	0.91
5	Vemurafenib	761431	EJM	MM	MM	0.9024
5	Vemurafenib	761431	U266	MM	MM	0.8002
5	Vemurafenib	761431	MM1.R	MM	MM	0.97
5	Vemurafenib	761431	KMS18	MM	MM	0.9383
5	Vemurafenib	761431	OCI-MY7	MM	MM	0.94
5	Vemurafenib	761431	OCI-MY5/Vec	MM	MM	0.9977
5	Vemurafenib	761431	KMS26	MM	MM	0.9645
5	Vemurafenib	761431	OCI-MY5/CRBN	MM	MM	0.9577
5	Vemurafenib	761431	XG2	MM	MM	1
5	Vemurafenib	761431	LP1	MM	MM	0.8902
5	Vemurafenib	761431	KMS34	MM	MM	0.765
6	Everolimus	733504	FR4	MM	MM	0.7578
6	Everolimus	733504	KMS11	MM	MM	0.6736
6	Everolimus	733504	KMS28PE	MM	MM	0.6986
6	Everolimus	733504	RPMI 8226	MM	MM	0.7688
6	Everolimus	733504	NCI-H929	MM	MM	0.71
6	Everolimus	733504	SKMM2	MM	MM	0.8017
6	Everolimus	733504	KMS28BM	MM	MM	0.8133
6	Everolimus	733504	OCI-MY5	MM	MM	0.6758
6	Everolimus	733504	JJN3	MM	MM	0.6563
6	Everolimus	733504	OPM2	MM	MM	0.5931
6	Everolimus	733504	MM1.S	MM	MM	0.63
6	Everolimus	733504	L363	MM	MM	0.6274
6	Everolimus	733504	AMO1	MM	MM	0.6367
6	Everolimus	733504	KMS12PE	MM	MM	0.72
6	Everolimus	733504	EJM	MM	MM	0.6607
6	Everolimus	733504	U266	MM	MM	0.6056
6	Everolimus	733504	MM1.R	MM	MM	0.63
6	Everolimus	733504	KMS18	MM	MM	0.6171
6	Everolimus	733504	OCI-MY7	MM	MM	0.83
6	Everolimus	733504	OCI-MY5/Vec	MM	MM	0.8188
6	Everolimus	733504	KMS26	MM	MM	0.7604
6	Everolimus	733504	OCI-MY5/CRBN	MM	MM	0.8289
6	Everolimus	733504	XG2	MM	MM	0.5051
6	Everolimus	733504	LP1	MM	MM	0.8314
6	Everolimus	733504	KMS34	MM	MM	0.557
7	Carfilzomib	758252	FR4	MM	MM	0.638
7	Carfilzomib	758252	KMS11	MM	MM	0.1279
7	Carfilzomib	758252	KMS28PE	MM	MM	0.1096
7	Carfilzomib	758252	RPMI 8226	MM	MM	0.2848
7	Carfilzomib	758252	NCI-H929	MM	MM	0.12
7	Carfilzomib	758252	SKMM2	MM	MM	0.264
7	Carfilzomib	758252	KMS28BM	MM	MM	0.0754
7	Carfilzomib	758252	OCI-MY5	MM	MM	0.1048
7	Carfilzomib	758252	JJN3	MM	MM	0.3565
7	Carfilzomib	758252	OPM2	MM	MM	0.1866
7	Carfilzomib	758252	MM1.S	MM	MM	0.11
7	Carfilzomib	758252	L363	MM	MM	0.095
7	Carfilzomib	758252	AMO1	MM	MM	0.0997
7	Carfilzomib	758252	KMS12PE	MM	MM	0.18
7	Carfilzomib	758252	EJM	MM	MM	0.1043
7	Carfilzomib	758252	U266	MM	MM	0.1771
7	Carfilzomib	758252	MM1.R	MM	MM	0.07
7	Carfilzomib	758252	KMS18	MM	MM	0.0656
7	Carfilzomib	758252	OCI-MY7	MM	MM	0.11
7	Carfilzomib	758252	OCI-MY5/Vec	MM	MM	0.0171
7	Carfilzomib	758252	KMS26	MM	MM	0.0786
7	Carfilzomib	758252	OCI-MY5/CRBN	MM	MM	0.0124
7	Carfilzomib	758252	XG2	MM	MM	0.0918
7	Carfilzomib	758252	LP1	MM	MM	0.2247
7	Carfilzomib	758252	KMS34	MM	MM	0.1474
8	Ibrutinib	761910	FR4	MM	MM	0.7934
8	Ibrutinib	761910	KMS11	MM	MM	0.7378
8	Ibrutinib	761910	KMS28PE	MM	MM	0.7234
8	Ibrutinib	761910	RPMI 8226	MM	MM	0.7654
8	Ibrutinib	761910	NCI-H929	MM	MM	0.84
8	Ibrutinib	761910	SKMM2	MM	MM	0.9225
8	Ibrutinib	761910	KMS28BM	MM	MM	0.7863
8	Ibrutinib	761910	OCI-MY5	MM	MM	0.628
8	Ibrutinib	761910	JJN3	MM	MM	0.7279
8	Ibrutinib	761910	OPM2	MM	MM	0.6759
8	Ibrutinib	761910	MM1.S	MM	MM	0.81
8	Ibrutinib	761910	L363	MM	MM	0.7592
8	Ibrutinib	761910	AMO1	MM	MM	0.7153
8	Ibrutinib	761910	KMS12PE	MM	MM	0.74
8	Ibrutinib	761910	EJM	MM	MM	0.857
8	Ibrutinib	761910	U266	MM	MM	0.7255
8	Ibrutinib	761910	MM1.R	MM	MM	0.77
8	Ibrutinib	761910	KMS18	MM	MM	0.9163
8	Ibrutinib	761910	OCI-MY7	MM	MM	1
8	Ibrutinib	761910	OCI-MY5/Vec	MM	MM	0.8796
8	Ibrutinib	761910	KMS26	MM	MM	0.7631
8	Ibrutinib	761910	OCI-MY5/CRBN	MM	MM	0.9372
8	Ibrutinib	761910	XG2	MM	MM	0.8634
8	Ibrutinib	761910	LP1	MM	MM	0.8925
8	Ibrutinib	761910	KMS34	MM	MM	0.5179
9	apy0201	HY-15982	FR4	MM	MM	0.5781
9	apy0201	HY-15982	KMS11	MM	MM	0.5085
9	apy0201	HY-15982	KMS28PE	MM	MM	0.736
9	apy0201	HY-15982	RPMI 8226	MM	MM	0.7056
9	apy0201	HY-15982	NCI-H929	MM	MM	0.43
9	apy0201	HY-15982	SKMM2	MM	MM	0.8262
9	apy0201	HY-15982	KMS28BM	MM	MM	0.8219
9	apy0201	HY-15982	OCI-MY5	MM	MM	0.4472
9	apy0201	HY-15982	JJN3	MM	MM	0.3114
9	apy0201	HY-15982	OPM2	MM	MM	0.5041
9	apy0201	HY-15982	MM1.S	MM	MM	0.65
9	apy0201	HY-15982	L363	MM	MM	0.5156
9	apy0201	HY-15982	AMO1	MM	MM	0.4155
9	apy0201	HY-15982	KMS12PE	MM	MM	0.41
9	apy0201	HY-15982	EJM	MM	MM	0.7695
9	apy0201	HY-15982	U266	MM	MM	0.5641
9	apy0201	HY-15982	MM1.R	MM	MM	0.69
9	apy0201	HY-15982	KMS18	MM	MM	0.7557
9	apy0201	HY-15982	OCI-MY7	MM	MM	0.65
9	apy0201	HY-15982	OCI-MY5/Vec	MM	MM	0.7943
9	apy0201	HY-15982	KMS26	MM	MM	0.6884
9	apy0201	HY-15982	OCI-MY5/CRBN	MM	MM	0.8671
9	apy0201	HY-15982	XG2	MM	MM	0.5106
9	apy0201	HY-15982	LP1	MM	MM	0.8104
9	apy0201	HY-15982	KMS34	MM	MM	0.2692
10	Selinexor	S7252	FR4	MM	MM	0.7026
10	Selinexor	S7252	KMS11	MM	MM	0.1256
10	Selinexor	S7252	KMS28PE	MM	MM	0.41
10	Selinexor	S7252	RPMI 8226	MM	MM	0.4242
10	Selinexor	S7252	NCI-H929	MM	MM	0.25
10	Selinexor	S7252	SKMM2	MM	MM	0.5981
10	Selinexor	S7252	KMS28BM	MM	MM	0.6196
10	Selinexor	S7252	OCI-MY5	MM	MM	0.1513
10	Selinexor	S7252	JJN3	MM	MM	0.4677
10	Selinexor	S7252	OPM2	MM	MM	0.4109
10	Selinexor	S7252	MM1.S	MM	MM	0.18
10	Selinexor	S7252	L363	MM	MM	0.1532
10	Selinexor	S7252	AMO1	MM	MM	0.1822
10	Selinexor	S7252	KMS12PE	MM	MM	0.47
10	Selinexor	S7252	EJM	MM	MM	0.3894
10	Selinexor	S7252	U266	MM	MM	0.4151
10	Selinexor	S7252	MM1.R	MM	MM	0.23
10	Selinexor	S7252	KMS18	MM	MM	0.4463
10	Selinexor	S7252	OCI-MY7	MM	MM	0.13
10	Selinexor	S7252	OCI-MY5/Vec	MM	MM	0.0963
10	Selinexor	S7252	KMS26	MM	MM	0.4204
10	Selinexor	S7252	OCI-MY5/CRBN	MM	MM	0.1052
10	Selinexor	S7252	XG2	MM	MM	0.2555
10	Selinexor	S7252	LP1	MM	MM	0.4461
10	Selinexor	S7252	KMS34	MM	MM	0.3128
11	Afuresertib	S7521	FR4	MM	MM	0.5914
11	Afuresertib	S7521	KMS11	MM	MM	0.4385
11	Afuresertib	S7521	KMS28PE	MM	MM	0.2818
11	Afuresertib	S7521	RPMI 8226	MM	MM	0.3306
11	Afuresertib	S7521	NCI-H929	MM	MM	0.33
11	Afuresertib	S7521	SKMM2	MM	MM	0.4903
11	Afuresertib	S7521	KMS28BM	MM	MM	0.3635
11	Afuresertib	S7521	OCI-MY5	MM	MM	0.3979
11	Afuresertib	S7521	JJN3	MM	MM	0.5505
11	Afuresertib	S7521	OPM2	MM	MM	0.3691
11	Afuresertib	S7521	MM1.S	MM	MM	0.26
11	Afuresertib	S7521	L363	MM	MM	0.3746
11	Afuresertib	S7521	AMO1	MM	MM	0.4141
11	Afuresertib	S7521	KMS12PE	MM	MM	0.49
11	Afuresertib	S7521	EJM	MM	MM	0.4861
11	Afuresertib	S7521	U266	MM	MM	0.5246
11	Afuresertib	S7521	MM1.R	MM	MM	0.2
11	Afuresertib	S7521	KMS18	MM	MM	0.2927
11	Afuresertib	S7521	OCI-MY7	MM	MM	0.7
11	Afuresertib	S7521	OCI-MY5/Vec	MM	MM	0.6367
11	Afuresertib	S7521	KMS26	MM	MM	0.4989
11	Afuresertib	S7521	OCI-MY5/CRBN	MM	MM	0.7424
11	Afuresertib	S7521	XG2	MM	MM	0.4359
11	Afuresertib	S7521	LP1	MM	MM	0.384
11	Afuresertib	S7521	KMS34	MM	MM	0.211
12	Trametinib	758246	FR4	MM	MM	0.9668
12	Trametinib	758246	KMS11	MM	MM	0.8693
12	Trametinib	758246	KMS28PE	MM	MM	0.8665
12	Trametinib	758246	RPMI 8226	MM	MM	0.9086
12	Trametinib	758246	NCI-H929	MM	MM	0.6
12	Trametinib	758246	SKMM2	MM	MM	0.9636
12	Trametinib	758246	KMS28BM	MM	MM	0.8606
12	Trametinib	758246	OCI-MY5	MM	MM	0.7638
12	Trametinib	758246	JJN3	MM	MM	0.858
12	Trametinib	758246	OPM2	MM	MM	0.7185
12	Trametinib	758246	MM1.S	MM	MM	0.71
12	Trametinib	758246	L363	MM	MM	0.8353
12	Trametinib	758246	AMO1	MM	MM	0.5749
12	Trametinib	758246	KMS12PE	MM	MM	0.8
12	Trametinib	758246	EJM	MM	MM	0.8381
12	Trametinib	758246	U266	MM	MM	0.922
12	Trametinib	758246	MM1.R	MM	MM	0.67
12	Trametinib	758246	KMS18	MM	MM	0.7793
12	Trametinib	758246	OCI-MY7	MM	MM	0.67
12	Trametinib	758246	OCI-MY5/Vec	MM	MM	0.9431
12	Trametinib	758246	KMS26	MM	MM	0.7744
12	Trametinib	758246	OCI-MY5/CRBN	MM	MM	0.9686
12	Trametinib	758246	XG2	MM	MM	0.7271
12	Trametinib	758246	LP1	MM	MM	0.6402
12	Trametinib	758246	KMS34	MM	MM	0.6809
13	Ponatinib	758487	FR4	MM	MM	0.4512
13	Ponatinib	758487	KMS11	MM	MM	0.4582
13	Ponatinib	758487	KMS28PE	MM	MM	0.5007
13	Ponatinib	758487	RPMI 8226	MM	MM	0.2368
13	Ponatinib	758487	NCI-H929	MM	MM	0.52
13	Ponatinib	758487	SKMM2	MM	MM	0.5504
13	Ponatinib	758487	KMS28BM	MM	MM	0.5507
13	Ponatinib	758487	OCI-MY5	MM	MM	0.3606
13	Ponatinib	758487	JJN3	MM	MM	0.3437
13	Ponatinib	758487	OPM2	MM	MM	0.4187
13	Ponatinib	758487	MM1.S	MM	MM	0.57
13	Ponatinib	758487	L363	MM	MM	0.4614
13	Ponatinib	758487	AMO1	MM	MM	0.4314
13	Ponatinib	758487	KMS12PE	MM	MM	0.48
13	Ponatinib	758487	EJM	MM	MM	0.4266
13	Ponatinib	758487	U266	MM	MM	0.3809
13	Ponatinib	758487	MM1.R	MM	MM	0.5
13	Ponatinib	758487	KMS18	MM	MM	0.4792
13	Ponatinib	758487	OCI-MY7	MM	MM	0.48
13	Ponatinib	758487	OCI-MY5/Vec	MM	MM	0.613
13	Ponatinib	758487	KMS26	MM	MM	0.5929
13	Ponatinib	758487	OCI-MY5/CRBN	MM	MM	0.6646
13	Ponatinib	758487	XG2	MM	MM	0.4539
13	Ponatinib	758487	LP1	MM	MM	0.4084
13	Ponatinib	758487	KMS34	MM	MM	0.2978
14	Palbociclib	P-7788	FR4	MM	MM	0.7157
14	Palbociclib	P-7788	KMS11	MM	MM	0.7905
14	Palbociclib	P-7788	KMS28PE	MM	MM	0.8505
14	Palbociclib	P-7788	RPMI 8226	MM	MM	0.6365
14	Palbociclib	P-7788	NCI-H929	MM	MM	0.91
14	Palbociclib	P-7788	SKMM2	MM	MM	0.7816
14	Palbociclib	P-7788	KMS28BM	MM	MM	0.9317
14	Palbociclib	P-7788	OCI-MY5	MM	MM	0.561
14	Palbociclib	P-7788	JJN3	MM	MM	0.6935
14	Palbociclib	P-7788	OPM2	MM	MM	0.8523
14	Palbociclib	P-7788	MM1.S	MM	MM	0.69
14	Palbociclib	P-7788	L363	MM	MM	0.7426
14	Palbociclib	P-7788	AMO1	MM	MM	0.5286
14	Palbociclib	P-7788	KMS12PE	MM	MM	0.74
14	Palbociclib	P-7788	EJM	MM	MM	0.7332
14	Palbociclib	P-7788	U266	MM	MM	0.6876
14	Palbociclib	P-7788	MM1.R	MM	MM	0.77
14	Palbociclib	P-7788	KMS18	MM	MM	0.8101
14	Palbociclib	P-7788	OCI-MY7	MM	MM	0.82
14	Palbociclib	P-7788	OCI-MY5/Vec	MM	MM	0.7462
14	Palbociclib	P-7788	KMS26	MM	MM	0.769
14	Palbociclib	P-7788	OCI-MY5/CRBN	MM	MM	0.8997
14	Palbociclib	P-7788	XG2	MM	MM	0.6564
14	Palbociclib	P-7788	LP1	MM	MM	0.7943
14	Palbociclib	P-7788	KMS34	MM	MM	0.7507
15	Vorinostat	701852	FR4	MM	MM	0.5215
15	Vorinostat	701852	KMS11	MM	MM	0.6271
15	Vorinostat	701852	KMS28PE	MM	MM	0.5417
15	Vorinostat	701852	RPMI 8226	MM	MM	0.7207
15	Vorinostat	701852	NCI-H929	MM	MM	0.35
15	Vorinostat	701852	SKMM2	MM	MM	0.7813
15	Vorinostat	701852	KMS28BM	MM	MM	0.5605
15	Vorinostat	701852	OCI-MY5	MM	MM	0.4001
15	Vorinostat	701852	JJN3	MM	MM	0.6486
15	Vorinostat	701852	OPM2	MM	MM	0.7671
15	Vorinostat	701852	MM1.S	MM	MM	0.46
15	Vorinostat	701852	L363	MM	MM	0.6354
15	Vorinostat	701852	AMO1	MM	MM	0.4817
15	Vorinostat	701852	KMS12PE	MM	MM	0.63
15	Vorinostat	701852	EJM	MM	MM	0.6069
15	Vorinostat	701852	U266	MM	MM	0.7384
15	Vorinostat	701852	MM1.R	MM	MM	0.55
15	Vorinostat	701852	KMS18	MM	MM	0.8552
15	Vorinostat	701852	OCI-MY7	MM	MM	0.51
15	Vorinostat	701852	OCI-MY5/Vec	MM	MM	0.427
15	Vorinostat	701852	KMS26	MM	MM	0.5511
15	Vorinostat	701852	OCI-MY5/CRBN	MM	MM	0.5172
15	Vorinostat	701852	XG2	MM	MM	0.6922
15	Vorinostat	701852	LP1	MM	MM	0.6366
15	Vorinostat	701852	KMS34	MM	MM	0.554
16	Ruxolitinib	S2902	FR4	MM	MM	0.9273
16	Ruxolitinib	S2902	KMS11	MM	MM	0.8699
16	Ruxolitinib	S2902	KMS28PE	MM	MM	0.8793
16	Ruxolitinib	S2902	RPMI 8226	MM	MM	0.9974
16	Ruxolitinib	S2902	NCI-H929	MM	MM	0.91
16	Ruxolitinib	S2902	SKMM2	MM	MM	0.9583
16	Ruxolitinib	S2902	KMS28BM	MM	MM	0.9129
16	Ruxolitinib	S2902	OCI-MY5	MM	MM	0.8529
16	Ruxolitinib	S2902	JJN3	MM	MM	0.8945
16	Ruxolitinib	S2902	OPM2	MM	MM	0.9309
16	Ruxolitinib	S2902	MM1.S	MM	MM	0.91
16	Ruxolitinib	S2902	L363	MM	MM	0.8627
16	Ruxolitinib	S2902	AMO1	MM	MM	0.9113
16	Ruxolitinib	S2902	KMS12PE	MM	MM	0.91
16	Ruxolitinib	S2902	EJM	MM	MM	0.8865
16	Ruxolitinib	S2902	U266	MM	MM	0.8325
16	Ruxolitinib	S2902	MM1.R	MM	MM	0.85
16	Ruxolitinib	S2902	KMS18	MM	MM	0.9783
16	Ruxolitinib	S2902	OCI-MY7	MM	MM	0.89
16	Ruxolitinib	S2902	OCI-MY5/Vec	MM	MM	0.8979
16	Ruxolitinib	S2902	KMS26	MM	MM	0.8018
16	Ruxolitinib	S2902	OCI-MY5/CRBN	MM	MM	0.993
16	Ruxolitinib	S2902	XG2	MM	MM	0.8045
16	Ruxolitinib	S2902	LP1	MM	MM	0.8607
16	Ruxolitinib	S2902	KMS34	MM	MM	0.7079
17	Vismodegib	755986	FR4	MM	MM	1.0169
17	Vismodegib	755986	KMS11	MM	MM	0.9297
17	Vismodegib	755986	KMS28PE	MM	MM	0.8712
17	Vismodegib	755986	RPMI 8226	MM	MM	0.8889
17	Vismodegib	755986	NCI-H929	MM	MM	0.87
17	Vismodegib	755986	SKMM2	MM	MM	1.0071
17	Vismodegib	755986	KMS28BM	MM	MM	0.9477
17	Vismodegib	755986	OCI-MY5	MM	MM	0.8264
17	Vismodegib	755986	JJN3	MM	MM	0.9065
17	Vismodegib	755986	OPM2	MM	MM	0.9323
17	Vismodegib	755986	MM1.S	MM	MM	0.85
17	Vismodegib	755986	L363	MM	MM	0.8592
17	Vismodegib	755986	AMO1	MM	MM	0.8707
17	Vismodegib	755986	KMS12PE	MM	MM	0.94
17	Vismodegib	755986	EJM	MM	MM	0.9014
17	Vismodegib	755986	U266	MM	MM	0.8963
17	Vismodegib	755986	MM1.R	MM	MM	0.88
17	Vismodegib	755986	KMS18	MM	MM	0.9952
17	Vismodegib	755986	OCI-MY7	MM	MM	0.94
17	Vismodegib	755986	OCI-MY5/Vec	MM	MM	0.9222
17	Vismodegib	755986	KMS26	MM	MM	0.8376
17	Vismodegib	755986	OCI-MY5/CRBN	MM	MM	0.9416
17	Vismodegib	755986	XG2	MM	MM	0.8665
17	Vismodegib	755986	LP1	MM	MM	0.9059
17	Vismodegib	755986	KMS34	MM	MM	0.8011
18	Ixazomib	HY-10453	FR4	MM	MM	-1
18	Ixazomib	HY-10453	KMS11	MM	MM	-1
18	Ixazomib	HY-10453	KMS28PE	MM	MM	-1
18	Ixazomib	HY-10453	RPMI 8226	MM	MM	-1
18	Ixazomib	HY-10453	NCI-H929	MM	MM	0.1
18	Ixazomib	HY-10453	SKMM2	MM	MM	-1
18	Ixazomib	HY-10453	KMS28BM	MM	MM	-1
18	Ixazomib	HY-10453	OCI-MY5	MM	MM	-1
18	Ixazomib	HY-10453	JJN3	MM	MM	-1
18	Ixazomib	HY-10453	OPM2	MM	MM	-1
18	Ixazomib	HY-10453	MM1.S	MM	MM	0.09
18	Ixazomib	HY-10453	L363	MM	MM	-1
18	Ixazomib	HY-10453	AMO1	MM	MM	-1
18	Ixazomib	HY-10453	KMS12PE	MM	MM	0.45
18	Ixazomib	HY-10453	EJM	MM	MM	-1
18	Ixazomib	HY-10453	U266	MM	MM	-1
18	Ixazomib	HY-10453	MM1.R	MM	MM	0.05
18	Ixazomib	HY-10453	KMS18	MM	MM	-1
18	Ixazomib	HY-10453	OCI-MY7	MM	MM	0.12
18	Ixazomib	HY-10453	OCI-MY5/Vec	MM	MM	0.027
18	Ixazomib	HY-10453	KMS26	MM	MM	0.1569
18	Ixazomib	HY-10453	OCI-MY5/CRBN	MM	MM	0.0319
18	Ixazomib	HY-10453	XG2	MM	MM	0.0819
18	Ixazomib	HY-10453	LP1	MM	MM	0.3436
18	Ixazomib	HY-10453	KMS34	MM	MM	0.3065
19	Alisertib	M425115	FR4	MM	MM	0.9165
19	Alisertib	M425115	KMS11	MM	MM	0.7717
19	Alisertib	M425115	KMS28PE	MM	MM	0.9182
19	Alisertib	M425115	RPMI 8226	MM	MM	0.9268
19	Alisertib	M425115	NCI-H929	MM	MM	0.94
19	Alisertib	M425115	SKMM2	MM	MM	0.9674
19	Alisertib	M425115	KMS28BM	MM	MM	0.9126
19	Alisertib	M425115	OCI-MY5	MM	MM	0.8811
19	Alisertib	M425115	JJN3	MM	MM	0.919
19	Alisertib	M425115	OPM2	MM	MM	0.957
19	Alisertib	M425115	MM1.S	MM	MM	0.85
19	Alisertib	M425115	L363	MM	MM	0.8717
19	Alisertib	M425115	AMO1	MM	MM	0.7
19	Alisertib	M425115	KMS12PE	MM	MM	0.94
19	Alisertib	M425115	EJM	MM	MM	0.889
19	Alisertib	M425115	U266	MM	MM	0.8592
19	Alisertib	M425115	MM1.R	MM	MM	0.85
19	Alisertib	M425115	KMS18	MM	MM	0.8326
19	Alisertib	M425115	OCI-MY7	MM	MM	0.92
19	Alisertib	M425115	OCI-MY5/Vec	MM	MM	0.8089
19	Alisertib	M425115	KMS26	MM	MM	0.8874
19	Alisertib	M425115	OCI-MY5/CRBN	MM	MM	0.8497
19	Alisertib	M425115	XG2	MM	MM	0.6903
19	Alisertib	M425115	LP1	MM	MM	0.8509
19	Alisertib	M425115	KMS34	MM	MM	0.6844
20	Sorafenib	747971	FR4	MM	MM	0.5936
20	Sorafenib	747971	KMS11	MM	MM	0.535
20	Sorafenib	747971	KMS28PE	MM	MM	0.7516
20	Sorafenib	747971	RPMI 8226	MM	MM	0.5459
20	Sorafenib	747971	NCI-H929	MM	MM	0.57
20	Sorafenib	747971	SKMM2	MM	MM	0.5602
20	Sorafenib	747971	KMS28BM	MM	MM	0.6107
20	Sorafenib	747971	OCI-MY5	MM	MM	0.459
20	Sorafenib	747971	JJN3	MM	MM	0.4355
20	Sorafenib	747971	OPM2	MM	MM	0.5387
20	Sorafenib	747971	MM1.S	MM	MM	0.57
20	Sorafenib	747971	L363	MM	MM	0.5779
20	Sorafenib	747971	AMO1	MM	MM	0.578
20	Sorafenib	747971	KMS12PE	MM	MM	0.6
20	Sorafenib	747971	EJM	MM	MM	0.6629
20	Sorafenib	747971	U266	MM	MM	0.4503
20	Sorafenib	747971	MM1.R	MM	MM	0.61
20	Sorafenib	747971	KMS18	MM	MM	0.4711
20	Sorafenib	747971	OCI-MY7	MM	MM	0.59
20	Sorafenib	747971	OCI-MY5/Vec	MM	MM	0.4988
20	Sorafenib	747971	KMS26	MM	MM	0.6343
20	Sorafenib	747971	OCI-MY5/CRBN	MM	MM	0.5891
20	Sorafenib	747971	XG2	MM	MM	0.5433
20	Sorafenib	747971	LP1	MM	MM	0.495
20	Sorafenib	747971	KMS34	MM	MM	0.2392
21	Lenalidomide	747972	FR4	MM	MM	0.8521
21	Lenalidomide	747972	KMS11	MM	MM	0.7585
21	Lenalidomide	747972	KMS28PE	MM	MM	0.8989
21	Lenalidomide	747972	RPMI 8226	MM	MM	0.915
21	Lenalidomide	747972	NCI-H929	MM	MM	0.74
21	Lenalidomide	747972	SKMM2	MM	MM	0.8735
21	Lenalidomide	747972	KMS28BM	MM	MM	0.8193
21	Lenalidomide	747972	OCI-MY5	MM	MM	0.7862
21	Lenalidomide	747972	JJN3	MM	MM	0.8223
21	Lenalidomide	747972	OPM2	MM	MM	0.8456
21	Lenalidomide	747972	MM1.S	MM	MM	0.66
21	Lenalidomide	747972	L363	MM	MM	0.7852
21	Lenalidomide	747972	AMO1	MM	MM	0.799
21	Lenalidomide	747972	KMS12PE	MM	MM	0.74
21	Lenalidomide	747972	EJM	MM	MM	0.8356
21	Lenalidomide	747972	U266	MM	MM	0.8576
21	Lenalidomide	747972	MM1.R	MM	MM	0.68
21	Lenalidomide	747972	KMS18	MM	MM	0.805
21	Lenalidomide	747972	OCI-MY7	MM	MM	0.78
21	Lenalidomide	747972	OCI-MY5/Vec	MM	MM	0.9988
21	Lenalidomide	747972	KMS26	MM	MM	0.7854
21	Lenalidomide	747972	OCI-MY5/CRBN	MM	MM	0.9282
21	Lenalidomide	747972	XG2	MM	MM	0.8605
21	Lenalidomide	747972	LP1	MM	MM	0.8466
21	Lenalidomide	747972	KMS34	MM	MM	0.6624
22	Romidepsin	A8173	FR4	MM	MM	0.1524
22	Romidepsin	A8173	KMS11	MM	MM	0.3817
22	Romidepsin	A8173	KMS28PE	MM	MM	0.2622
22	Romidepsin	A8173	RPMI 8226	MM	MM	0.4331
22	Romidepsin	A8173	NCI-H929	MM	MM	0.09
22	Romidepsin	A8173	SKMM2	MM	MM	0.5112
22	Romidepsin	A8173	KMS28BM	MM	MM	0.2709
22	Romidepsin	A8173	OCI-MY5	MM	MM	0.1302
22	Romidepsin	A8173	JJN3	MM	MM	0.3237
22	Romidepsin	A8173	OPM2	MM	MM	0.4452
22	Romidepsin	A8173	MM1.S	MM	MM	0.23
22	Romidepsin	A8173	L363	MM	MM	0.4009
22	Romidepsin	A8173	AMO1	MM	MM	0.2239
22	Romidepsin	A8173	KMS12PE	MM	MM	0.24
22	Romidepsin	A8173	EJM	MM	MM	0.1052
22	Romidepsin	A8173	U266	MM	MM	0.2102
22	Romidepsin	A8173	MM1.R	MM	MM	0.33
22	Romidepsin	A8173	KMS18	MM	MM	0.2911
22	Romidepsin	A8173	OCI-MY7	MM	MM	0.5
22	Romidepsin	A8173	OCI-MY5/Vec	MM	MM	0.1427
22	Romidepsin	A8173	KMS26	MM	MM	0.2566
22	Romidepsin	A8173	OCI-MY5/CRBN	MM	MM	0.0857
22	Romidepsin	A8173	XG2	MM	MM	0.1505
22	Romidepsin	A8173	LP1	MM	MM	0.447
22	Romidepsin	A8173	KMS34	MM	MM	0.2061
23	Belinostat	758774	FR4	MM	MM	0.4277
23	Belinostat	758774	KMS11	MM	MM	0.4454
23	Belinostat	758774	KMS28PE	MM	MM	0.3836
23	Belinostat	758774	RPMI 8226	MM	MM	0.5635
23	Belinostat	758774	NCI-H929	MM	MM	0.1
23	Belinostat	758774	SKMM2	MM	MM	0.7116
23	Belinostat	758774	KMS28BM	MM	MM	0.4158
23	Belinostat	758774	OCI-MY5	MM	MM	0.2012
23	Belinostat	758774	JJN3	MM	MM	0.5296
23	Belinostat	758774	OPM2	MM	MM	0.6736
23	Belinostat	758774	MM1.S	MM	MM	0.21
23	Belinostat	758774	L363	MM	MM	0.473
23	Belinostat	758774	AMO1	MM	MM	0.3013
23	Belinostat	758774	KMS12PE	MM	MM	0.4
23	Belinostat	758774	EJM	MM	MM	0.2473
23	Belinostat	758774	U266	MM	MM	0.3939
23	Belinostat	758774	MM1.R	MM	MM	0.36
23	Belinostat	758774	KMS18	MM	MM	0.5527
23	Belinostat	758774	OCI-MY7	MM	MM	0.44
23	Belinostat	758774	OCI-MY5/Vec	MM	MM	0.2502
23	Belinostat	758774	KMS26	MM	MM	0.3662
23	Belinostat	758774	OCI-MY5/CRBN	MM	MM	0.2622
23	Belinostat	758774	XG2	MM	MM	0.4727
23	Belinostat	758774	LP1	MM	MM	0.6276
23	Belinostat	758774	KMS34	MM	MM	0.2738
24	Dinaciclib	S2768	FR4	MM	MM	0.0504
24	Dinaciclib	S2768	KMS11	MM	MM	0.084
24	Dinaciclib	S2768	KMS28PE	MM	MM	0.1692
24	Dinaciclib	S2768	RPMI 8226	MM	MM	0.0467
24	Dinaciclib	S2768	NCI-H929	MM	MM	0.04
24	Dinaciclib	S2768	SKMM2	MM	MM	0.628
24	Dinaciclib	S2768	KMS28BM	MM	MM	0.0793
24	Dinaciclib	S2768	OCI-MY5	MM	MM	0.0272
24	Dinaciclib	S2768	JJN3	MM	MM	0.0469
24	Dinaciclib	S2768	OPM2	MM	MM	0.0465
24	Dinaciclib	S2768	MM1.S	MM	MM	0.03
24	Dinaciclib	S2768	L363	MM	MM	0.0142
24	Dinaciclib	S2768	AMO1	MM	MM	0.03
24	Dinaciclib	S2768	KMS12PE	MM	MM	0.04
24	Dinaciclib	S2768	EJM	MM	MM	0.0534
24	Dinaciclib	S2768	U266	MM	MM	0.0357
24	Dinaciclib	S2768	MM1.R	MM	MM	0.03
24	Dinaciclib	S2768	KMS18	MM	MM	0.0366
24	Dinaciclib	S2768	OCI-MY7	MM	MM	0.02
24	Dinaciclib	S2768	OCI-MY5/Vec	MM	MM	0.0029
24	Dinaciclib	S2768	KMS26	MM	MM	0.0286
24	Dinaciclib	S2768	OCI-MY5/CRBN	MM	MM	0.0017
24	Dinaciclib	S2768	XG2	MM	MM	0.0928
24	Dinaciclib	S2768	LP1	MM	MM	0.0551
24	Dinaciclib	S2768	KMS34	MM	MM	0.1238
25	Bendamustine hydrochloride	138783	FR4	MM	MM	0.9549
25	Bendamustine hydrochloride	138783	KMS11	MM	MM	0.8491
25	Bendamustine hydrochloride	138783	KMS28PE	MM	MM	0.8466
25	Bendamustine hydrochloride	138783	RPMI 8226	MM	MM	0.8795
25	Bendamustine hydrochloride	138783	NCI-H929	MM	MM	0.75
25	Bendamustine hydrochloride	138783	SKMM2	MM	MM	0.9553
25	Bendamustine hydrochloride	138783	KMS28BM	MM	MM	0.8689
25	Bendamustine hydrochloride	138783	OCI-MY5	MM	MM	0.8348
25	Bendamustine hydrochloride	138783	JJN3	MM	MM	0.9381
25	Bendamustine hydrochloride	138783	OPM2	MM	MM	0.842
25	Bendamustine hydrochloride	138783	MM1.S	MM	MM	0.68
25	Bendamustine hydrochloride	138783	L363	MM	MM	0.8398
25	Bendamustine hydrochloride	138783	AMO1	MM	MM	0.8486
25	Bendamustine hydrochloride	138783	KMS12PE	MM	MM	0.74
25	Bendamustine hydrochloride	138783	EJM	MM	MM	0.8153
25	Bendamustine hydrochloride	138783	U266	MM	MM	0.9196
25	Bendamustine hydrochloride	138783	MM1.R	MM	MM	0.67
25	Bendamustine hydrochloride	138783	KMS18	MM	MM	0.8315
25	Bendamustine hydrochloride	138783	OCI-MY7	MM	MM	0.74
25	Bendamustine hydrochloride	138783	OCI-MY5/Vec	MM	MM	0.921
25	Bendamustine hydrochloride	138783	KMS26	MM	MM	0.6767
25	Bendamustine hydrochloride	138783	OCI-MY5/CRBN	MM	MM	0.932
25	Bendamustine hydrochloride	138783	XG2	MM	MM	0.8747
25	Bendamustine hydrochloride	138783	LP1	MM	MM	0.9462
25	Bendamustine hydrochloride	138783	KMS34	MM	MM	0.7548
26	Enasidenib (Agios ag-221)	HY-18690	FR4	MM	MM	0.944
26	Enasidenib (Agios ag-221)	HY-18690	KMS11	MM	MM	0.9498
26	Enasidenib (Agios ag-221)	HY-18690	KMS28PE	MM	MM	0.8194
26	Enasidenib (Agios ag-221)	HY-18690	RPMI 8226	MM	MM	0.9204
26	Enasidenib (Agios ag-221)	HY-18690	NCI-H929	MM	MM	0.92
26	Enasidenib (Agios ag-221)	HY-18690	SKMM2	MM	MM	0.905
26	Enasidenib (Agios ag-221)	HY-18690	KMS28BM	MM	MM	0.8938
26	Enasidenib (Agios ag-221)	HY-18690	OCI-MY5	MM	MM	0.7227
26	Enasidenib (Agios ag-221)	HY-18690	JJN3	MM	MM	0.8216
26	Enasidenib (Agios ag-221)	HY-18690	OPM2	MM	MM	0.749
26	Enasidenib (Agios ag-221)	HY-18690	MM1.S	MM	MM	0.8
26	Enasidenib (Agios ag-221)	HY-18690	L363	MM	MM	0.8021
26	Enasidenib (Agios ag-221)	HY-18690	AMO1	MM	MM	0.8637
26	Enasidenib (Agios ag-221)	HY-18690	KMS12PE	MM	MM	0.9
26	Enasidenib (Agios ag-221)	HY-18690	EJM	MM	MM	0.8654
26	Enasidenib (Agios ag-221)	HY-18690	U266	MM	MM	0.9145
26	Enasidenib (Agios ag-221)	HY-18690	MM1.R	MM	MM	0.81
26	Enasidenib (Agios ag-221)	HY-18690	KMS18	MM	MM	0.7719
26	Enasidenib (Agios ag-221)	HY-18690	OCI-MY7	MM	MM	0.81
26	Enasidenib (Agios ag-221)	HY-18690	OCI-MY5/Vec	MM	MM	0.8467
26	Enasidenib (Agios ag-221)	HY-18690	KMS26	MM	MM	0.887
26	Enasidenib (Agios ag-221)	HY-18690	OCI-MY5/CRBN	MM	MM	0.9031
26	Enasidenib (Agios ag-221)	HY-18690	XG2	MM	MM	0.8987
26	Enasidenib (Agios ag-221)	HY-18690	LP1	MM	MM	0.7716
26	Enasidenib (Agios ag-221)	HY-18690	KMS34	MM	MM	0.8525
27	Sunitinib	750690	FR4	MM	MM	0.6813
27	Sunitinib	750690	KMS11	MM	MM	0.6408
27	Sunitinib	750690	KMS28PE	MM	MM	0.5189
27	Sunitinib	750690	RPMI 8226	MM	MM	0.5385
27	Sunitinib	750690	NCI-H929	MM	MM	0.56
27	Sunitinib	750690	SKMM2	MM	MM	0.7341
27	Sunitinib	750690	KMS28BM	MM	MM	0.7393
27	Sunitinib	750690	OCI-MY5	MM	MM	0.5759
27	Sunitinib	750690	JJN3	MM	MM	0.6383
27	Sunitinib	750690	OPM2	MM	MM	0.5602
27	Sunitinib	750690	MM1.S	MM	MM	0.58
27	Sunitinib	750690	L363	MM	MM	0.6484
27	Sunitinib	750690	AMO1	MM	MM	0.5186
27	Sunitinib	750690	KMS12PE	MM	MM	0.7
27	Sunitinib	750690	EJM	MM	MM	0.5869
27	Sunitinib	750690	U266	MM	MM	0.6982
27	Sunitinib	750690	MM1.R	MM	MM	0.61
27	Sunitinib	750690	KMS18	MM	MM	0.6646
27	Sunitinib	750690	OCI-MY7	MM	MM	0.72
27	Sunitinib	750690	OCI-MY5/Vec	MM	MM	0.8195
27	Sunitinib	750690	KMS26	MM	MM	0.714
27	Sunitinib	750690	OCI-MY5/CRBN	MM	MM	0.8158
27	Sunitinib	750690	XG2	MM	MM	0.4598
27	Sunitinib	750690	LP1	MM	MM	0.6511
27	Sunitinib	750690	KMS34	MM	MM	0.4589
28	Dasatinib	732517	FR4	MM	MM	0.8156
28	Dasatinib	732517	KMS11	MM	MM	0.6856
28	Dasatinib	732517	KMS28PE	MM	MM	0.7311
28	Dasatinib	732517	RPMI 8226	MM	MM	0.7386
28	Dasatinib	732517	NCI-H929	MM	MM	0.74
28	Dasatinib	732517	SKMM2	MM	MM	0.9059
28	Dasatinib	732517	KMS28BM	MM	MM	0.9941
28	Dasatinib	732517	OCI-MY5	MM	MM	0.7011
28	Dasatinib	732517	JJN3	MM	MM	0.5812
28	Dasatinib	732517	OPM2	MM	MM	0.8018
28	Dasatinib	732517	MM1.S	MM	MM	0.75
28	Dasatinib	732517	L363	MM	MM	0.8128
28	Dasatinib	732517	AMO1	MM	MM	0.7202
28	Dasatinib	732517	KMS12PE	MM	MM	0.48
28	Dasatinib	732517	EJM	MM	MM	0.7022
28	Dasatinib	732517	U266	MM	MM	0.6159
28	Dasatinib	732517	MM1.R	MM	MM	0.76
28	Dasatinib	732517	KMS18	MM	MM	0.7653
28	Dasatinib	732517	OCI-MY7	MM	MM	0.82
28	Dasatinib	732517	OCI-MY5/Vec	MM	MM	0.7902
28	Dasatinib	732517	KMS26	MM	MM	0.8684
28	Dasatinib	732517	OCI-MY5/CRBN	MM	MM	0.8242
28	Dasatinib	732517	XG2	MM	MM	0.7463
28	Dasatinib	732517	LP1	MM	MM	0.7122
28	Dasatinib	732517	KMS34	MM	MM	0.6122
29	jq1	HY-13030	FR4	MM	MM	0.6131
29	jq1	HY-13030	KMS11	MM	MM	0.654
29	jq1	HY-13030	KMS28PE	MM	MM	0.6472
29	jq1	HY-13030	RPMI 8226	MM	MM	0.6159
29	jq1	HY-13030	NCI-H929	MM	MM	0.53
29	jq1	HY-13030	SKMM2	MM	MM	0.672
29	jq1	HY-13030	KMS28BM	MM	MM	0.7797
29	jq1	HY-13030	OCI-MY5	MM	MM	0.4882
29	jq1	HY-13030	JJN3	MM	MM	0.5703
29	jq1	HY-13030	OPM2	MM	MM	0.6706
29	jq1	HY-13030	MM1.S	MM	MM	0.53
29	jq1	HY-13030	L363	MM	MM	0.5295
29	jq1	HY-13030	AMO1	MM	MM	0.4798
29	jq1	HY-13030	KMS12PE	MM	MM	0.65
29	jq1	HY-13030	EJM	MM	MM	0.7031
29	jq1	HY-13030	U266	MM	MM	0.8515
29	jq1	HY-13030	MM1.R	MM	MM	0.55
29	jq1	HY-13030	KMS18	MM	MM	0.8132
29	jq1	HY-13030	OCI-MY7	MM	MM	0.39
29	jq1	HY-13030	OCI-MY5/Vec	MM	MM	0.5699
29	jq1	HY-13030	KMS26	MM	MM	0.4746
29	jq1	HY-13030	OCI-MY5/CRBN	MM	MM	0.6454
29	jq1	HY-13030	XG2	MM	MM	0.7469
29	jq1	HY-13030	LP1	MM	MM	0.6496
29	jq1	HY-13030	KMS34	MM	MM	0.5011
30	Quizartinib	Q-4747	FR4	MM	MM	0.9227
30	Quizartinib	Q-4747	KMS11	MM	MM	0.8279
30	Quizartinib	Q-4747	KMS28PE	MM	MM	0.8983
30	Quizartinib	Q-4747	RPMI 8226	MM	MM	0.9549
30	Quizartinib	Q-4747	NCI-H929	MM	MM	0.88
30	Quizartinib	Q-4747	SKMM2	MM	MM	0.9734
30	Quizartinib	Q-4747	KMS28BM	MM	MM	0.8377
30	Quizartinib	Q-4747	OCI-MY5	MM	MM	0.6505
30	Quizartinib	Q-4747	JJN3	MM	MM	0.6308
30	Quizartinib	Q-4747	OPM2	MM	MM	0.5311
30	Quizartinib	Q-4747	MM1.S	MM	MM	0.82
30	Quizartinib	Q-4747	L363	MM	MM	0.7514
30	Quizartinib	Q-4747	AMO1	MM	MM	0.8365
30	Quizartinib	Q-4747	KMS12PE	MM	MM	0.87
30	Quizartinib	Q-4747	EJM	MM	MM	0.8612
30	Quizartinib	Q-4747	U266	MM	MM	0.8668
30	Quizartinib	Q-4747	MM1.R	MM	MM	0.69
30	Quizartinib	Q-4747	KMS18	MM	MM	0.737
30	Quizartinib	Q-4747	OCI-MY7	MM	MM	0.91
30	Quizartinib	Q-4747	OCI-MY5/Vec	MM	MM	0.8943
30	Quizartinib	Q-4747	KMS26	MM	MM	0.9341
30	Quizartinib	Q-4747	OCI-MY5/CRBN	MM	MM	0.9168
30	Quizartinib	Q-4747	XG2	MM	MM	0.7632
30	Quizartinib	Q-4747	LP1	MM	MM	0.766
30	Quizartinib	Q-4747	KMS34	MM	MM	0.4389
31	Doramapimod	D534250	FR4	MM	MM	0.9324
31	Doramapimod	D534250	KMS11	MM	MM	0.7818
31	Doramapimod	D534250	KMS28PE	MM	MM	0.842
31	Doramapimod	D534250	RPMI 8226	MM	MM	0.9171
31	Doramapimod	D534250	NCI-H929	MM	MM	0.87
31	Doramapimod	D534250	SKMM2	MM	MM	0.9689
31	Doramapimod	D534250	KMS28BM	MM	MM	0.8867
31	Doramapimod	D534250	OCI-MY5	MM	MM	0.6929
31	Doramapimod	D534250	JJN3	MM	MM	0.7259
31	Doramapimod	D534250	OPM2	MM	MM	0.8335
31	Doramapimod	D534250	MM1.S	MM	MM	0.8
31	Doramapimod	D534250	L363	MM	MM	0.8008
31	Doramapimod	D534250	AMO1	MM	MM	0.8423
31	Doramapimod	D534250	KMS12PE	MM	MM	0.89
31	Doramapimod	D534250	EJM	MM	MM	0.8719
31	Doramapimod	D534250	U266	MM	MM	0.6343
31	Doramapimod	D534250	MM1.R	MM	MM	0.88
31	Doramapimod	D534250	KMS18	MM	MM	0.9257
31	Doramapimod	D534250	OCI-MY7	MM	MM	0.89
31	Doramapimod	D534250	OCI-MY5/Vec	MM	MM	0.9157
31	Doramapimod	D534250	KMS26	MM	MM	0.7872
31	Doramapimod	D534250	OCI-MY5/CRBN	MM	MM	0.9605
31	Doramapimod	D534250	XG2	MM	MM	0.8063
31	Doramapimod	D534250	LP1	MM	MM	0.8695
31	Doramapimod	D534250	KMS34	MM	MM	0.7372
32	Buparlisib	A3015	FR4	MM	MM	0.4538
32	Buparlisib	A3015	KMS11	MM	MM	0.4775
32	Buparlisib	A3015	KMS28PE	MM	MM	0.3797
32	Buparlisib	A3015	RPMI 8226	MM	MM	0.358
32	Buparlisib	A3015	NCI-H929	MM	MM	0.3
32	Buparlisib	A3015	SKMM2	MM	MM	0.5732
32	Buparlisib	A3015	KMS28BM	MM	MM	0.5621
32	Buparlisib	A3015	OCI-MY5	MM	MM	0.5095
32	Buparlisib	A3015	JJN3	MM	MM	0.55
32	Buparlisib	A3015	OPM2	MM	MM	0.3918
32	Buparlisib	A3015	MM1.S	MM	MM	0.3
32	Buparlisib	A3015	L363	MM	MM	0.4136
32	Buparlisib	A3015	AMO1	MM	MM	0.4241
32	Buparlisib	A3015	KMS12PE	MM	MM	0.55
32	Buparlisib	A3015	EJM	MM	MM	0.6542
32	Buparlisib	A3015	U266	MM	MM	0.4427
32	Buparlisib	A3015	MM1.R	MM	MM	0.28
32	Buparlisib	A3015	KMS18	MM	MM	0.4453
32	Buparlisib	A3015	OCI-MY7	MM	MM	0.71
32	Buparlisib	A3015	OCI-MY5/Vec	MM	MM	0.5615
32	Buparlisib	A3015	KMS26	MM	MM	0.4982
32	Buparlisib	A3015	OCI-MY5/CRBN	MM	MM	0.605
32	Buparlisib	A3015	XG2	MM	MM	0.3032
32	Buparlisib	A3015	LP1	MM	MM	0.4929
32	Buparlisib	A3015	KMS34	MM	MM	0.1646
33	Idasanutlin	S7205	FR4	MM	MM	0.8366
33	Idasanutlin	S7205	KMS11	MM	MM	0.8675
33	Idasanutlin	S7205	KMS28PE	MM	MM	0.9217
33	Idasanutlin	S7205	RPMI 8226	MM	MM	0.9427
33	Idasanutlin	S7205	NCI-H929	MM	MM	0.79
33	Idasanutlin	S7205	SKMM2	MM	MM	0.9615
33	Idasanutlin	S7205	KMS28BM	MM	MM	0.9353
33	Idasanutlin	S7205	OCI-MY5	MM	MM	0.8341
33	Idasanutlin	S7205	JJN3	MM	MM	0.8805
33	Idasanutlin	S7205	OPM2	MM	MM	0.8612
33	Idasanutlin	S7205	MM1.S	MM	MM	0.81
33	Idasanutlin	S7205	L363	MM	MM	0.8339
33	Idasanutlin	S7205	AMO1	MM	MM	0.7321
33	Idasanutlin	S7205	KMS12PE	MM	MM	0.96
33	Idasanutlin	S7205	EJM	MM	MM	0.8582
33	Idasanutlin	S7205	U266	MM	MM	0.7733
33	Idasanutlin	S7205	MM1.R	MM	MM	0.84
33	Idasanutlin	S7205	KMS18	MM	MM	0.8308
33	Idasanutlin	S7205	OCI-MY7	MM	MM	0.92
33	Idasanutlin	S7205	OCI-MY5/Vec	MM	MM	0.9017
33	Idasanutlin	S7205	KMS26	MM	MM	0.7982
33	Idasanutlin	S7205	OCI-MY5/CRBN	MM	MM	0.8524
33	Idasanutlin	S7205	XG2	MM	MM	0.8381
33	Idasanutlin	S7205	LP1	MM	MM	0.9551
33	Idasanutlin	S7205	KMS34	MM	MM	0.7509
34	CPI0610	B5887	FR4	MM	MM	0.6912
34	CPI0610	B5887	KMS11	MM	MM	0.6419
34	CPI0610	B5887	KMS28PE	MM	MM	0.7042
34	CPI0610	B5887	RPMI 8226	MM	MM	0.6289
34	CPI0610	B5887	NCI-H929	MM	MM	0.63
34	CPI0610	B5887	SKMM2	MM	MM	0.6748
34	CPI0610	B5887	KMS28BM	MM	MM	0.8414
34	CPI0610	B5887	OCI-MY5	MM	MM	0.5537
34	CPI0610	B5887	JJN3	MM	MM	0.5559
34	CPI0610	B5887	OPM2	MM	MM	0.6851
34	CPI0610	B5887	MM1.S	MM	MM	0.61
34	CPI0610	B5887	L363	MM	MM	0.6005
34	CPI0610	B5887	AMO1	MM	MM	0.5262
34	CPI0610	B5887	KMS12PE	MM	MM	0.69
34	CPI0610	B5887	EJM	MM	MM	0.7825
34	CPI0610	B5887	U266	MM	MM	0.5831
34	CPI0610	B5887	MM1.R	MM	MM	0.67
34	CPI0610	B5887	KMS18	MM	MM	0.746
34	CPI0610	B5887	OCI-MY7	MM	MM	0.52
34	CPI0610	B5887	OCI-MY5/Vec	MM	MM	0.7167
34	CPI0610	B5887	KMS26	MM	MM	0.4919
34	CPI0610	B5887	OCI-MY5/CRBN	MM	MM	0.7207
34	CPI0610	B5887	XG2	MM	MM	0.7278
34	CPI0610	B5887	LP1	MM	MM	0.6874
34	CPI0610	B5887	KMS34	MM	MM	0.5712
35	otx-015	HY-15743	FR4	MM	MM	0.7321
35	otx-015	HY-15743	KMS11	MM	MM	0.6556
35	otx-015	HY-15743	KMS28PE	MM	MM	0.6814
35	otx-015	HY-15743	RPMI 8226	MM	MM	0.6419
35	otx-015	HY-15743	NCI-H929	MM	MM	0.54
35	otx-015	HY-15743	SKMM2	MM	MM	0.657
35	otx-015	HY-15743	KMS28BM	MM	MM	0.8015
35	otx-015	HY-15743	OCI-MY5	MM	MM	0.4911
35	otx-015	HY-15743	JJN3	MM	MM	0.5675
35	otx-015	HY-15743	OPM2	MM	MM	0.6996
35	otx-015	HY-15743	MM1.S	MM	MM	0.56
35	otx-015	HY-15743	L363	MM	MM	0.5447
35	otx-015	HY-15743	AMO1	MM	MM	0.4974
35	otx-015	HY-15743	KMS12PE	MM	MM	0.59
35	otx-015	HY-15743	EJM	MM	MM	0.6852
35	otx-015	HY-15743	U266	MM	MM	0.6203
35	otx-015	HY-15743	MM1.R	MM	MM	0.61
35	otx-015	HY-15743	KMS18	MM	MM	0.7129
35	otx-015	HY-15743	OCI-MY7	MM	MM	0.4
35	otx-015	HY-15743	OCI-MY5/Vec	MM	MM	0.563
35	otx-015	HY-15743	KMS26	MM	MM	0.3952
35	otx-015	HY-15743	OCI-MY5/CRBN	MM	MM	0.6409
35	otx-015	HY-15743	XG2	MM	MM	0.6222
35	otx-015	HY-15743	LP1	MM	MM	0.7006
35	otx-015	HY-15743	KMS34	MM	MM	0.5141
36	Igh447	HY-19322B	FR4	MM	MM	-1
36	Igh447	HY-19322B	KMS11	MM	MM	-1
36	Igh447	HY-19322B	KMS28PE	MM	MM	-1
36	Igh447	HY-19322B	RPMI 8226	MM	MM	-1
36	Igh447	HY-19322B	NCI-H929	MM	MM	0.54
36	Igh447	HY-19322B	SKMM2	MM	MM	-1
36	Igh447	HY-19322B	KMS28BM	MM	MM	-1
36	Igh447	HY-19322B	OCI-MY5	MM	MM	-1
36	Igh447	HY-19322B	JJN3	MM	MM	-1
36	Igh447	HY-19322B	OPM2	MM	MM	-1
36	Igh447	HY-19322B	MM1.S	MM	MM	0.51
36	Igh447	HY-19322B	L363	MM	MM	-1
36	Igh447	HY-19322B	AMO1	MM	MM	-1
36	Igh447	HY-19322B	KMS12PE	MM	MM	0.63
36	Igh447	HY-19322B	EJM	MM	MM	-1
36	Igh447	HY-19322B	U266	MM	MM	-1
36	Igh447	HY-19322B	MM1.R	MM	MM	0.57
36	Igh447	HY-19322B	KMS18	MM	MM	-1
36	Igh447	HY-19322B	OCI-MY7	MM	MM	0.72
36	Igh447	HY-19322B	OCI-MY5/Vec	MM	MM	0.7435
36	Igh447	HY-19322B	KMS26	MM	MM	-1
36	Igh447	HY-19322B	OCI-MY5/CRBN	MM	MM	0.8655
36	Igh447	HY-19322B	XG2	MM	MM	0.4418
36	Igh447	HY-19322B	LP1	MM	MM	0.6257
36	Igh447	HY-19322B	KMS34	MM	MM	0.3131
37	Crizotinib	756645	FR4	MM	MM	0.509
37	Crizotinib	756645	KMS11	MM	MM	0.4231
37	Crizotinib	756645	KMS28PE	MM	MM	0.3233
37	Crizotinib	756645	RPMI 8226	MM	MM	0.3403
37	Crizotinib	756645	NCI-H929	MM	MM	0.39
37	Crizotinib	756645	SKMM2	MM	MM	0.4871
37	Crizotinib	756645	KMS28BM	MM	MM	0.358
37	Crizotinib	756645	OCI-MY5	MM	MM	0.3806
37	Crizotinib	756645	JJN3	MM	MM	0.4054
37	Crizotinib	756645	OPM2	MM	MM	0.4573
37	Crizotinib	756645	MM1.S	MM	MM	0.4
37	Crizotinib	756645	L363	MM	MM	0.4467
37	Crizotinib	756645	AMO1	MM	MM	0.3616
37	Crizotinib	756645	KMS12PE	MM	MM	0.54
37	Crizotinib	756645	EJM	MM	MM	0.4709
37	Crizotinib	756645	U266	MM	MM	0.3352
37	Crizotinib	756645	MM1.R	MM	MM	0.44
37	Crizotinib	756645	KMS18	MM	MM	0.4556
37	Crizotinib	756645	OCI-MY7	MM	MM	0.73
37	Crizotinib	756645	OCI-MY5/Vec	MM	MM	0.7026
37	Crizotinib	756645	KMS26	MM	MM	0.5767
37	Crizotinib	756645	OCI-MY5/CRBN	MM	MM	0.7504
37	Crizotinib	756645	XG2	MM	MM	0.338
37	Crizotinib	756645	LP1	MM	MM	0.4651
37	Crizotinib	756645	KMS34	MM	MM	0.306
38	Dovitinib	S1018	FR4	MM	MM	0.6453
38	Dovitinib	S1018	KMS11	MM	MM	0.6361
38	Dovitinib	S1018	KMS28PE	MM	MM	0.7605
38	Dovitinib	S1018	RPMI 8226	MM	MM	0.5378
38	Dovitinib	S1018	NCI-H929	MM	MM	0.61
38	Dovitinib	S1018	SKMM2	MM	MM	0.5935
38	Dovitinib	S1018	KMS28BM	MM	MM	0.9478
38	Dovitinib	S1018	OCI-MY5	MM	MM	0.5805
38	Dovitinib	S1018	JJN3	MM	MM	0.6529
38	Dovitinib	S1018	OPM2	MM	MM	0.5027
38	Dovitinib	S1018	MM1.S	MM	MM	0.65
38	Dovitinib	S1018	L363	MM	MM	0.4938
38	Dovitinib	S1018	AMO1	MM	MM	0.4947
38	Dovitinib	S1018	KMS12PE	MM	MM	0.72
38	Dovitinib	S1018	EJM	MM	MM	0.7147
38	Dovitinib	S1018	U266	MM	MM	0.7614
38	Dovitinib	S1018	MM1.R	MM	MM	0.63
38	Dovitinib	S1018	KMS18	MM	MM	0.7879
38	Dovitinib	S1018	OCI-MY7	MM	MM	0.72
38	Dovitinib	S1018	OCI-MY5/Vec	MM	MM	0.8982
38	Dovitinib	S1018	KMS26	MM	MM	0.8138
38	Dovitinib	S1018	OCI-MY5/CRBN	MM	MM	0.9516
38	Dovitinib	S1018	XG2	MM	MM	0.5723
38	Dovitinib	S1018	LP1	MM	MM	0.7816
38	Dovitinib	S1018	KMS34	MM	MM	0.727
39	Bortezomib	756655	FR4	MM	MM	0.6998
39	Bortezomib	756655	KMS11	MM	MM	0.1305
39	Bortezomib	756655	KMS28PE	MM	MM	0.0881
39	Bortezomib	756655	RPMI 8226	MM	MM	0.2605
39	Bortezomib	756655	NCI-H929	MM	MM	0.09
39	Bortezomib	756655	SKMM2	MM	MM	0.2118
39	Bortezomib	756655	KMS28BM	MM	MM	0.0704
39	Bortezomib	756655	OCI-MY5	MM	MM	0.1162
39	Bortezomib	756655	JJN3	MM	MM	0.3427
39	Bortezomib	756655	OPM2	MM	MM	0.1971
39	Bortezomib	756655	MM1.S	MM	MM	0.09
39	Bortezomib	756655	L363	MM	MM	0.0891
39	Bortezomib	756655	AMO1	MM	MM	0.0751
39	Bortezomib	756655	KMS12PE	MM	MM	0.26
39	Bortezomib	756655	EJM	MM	MM	0.0632
39	Bortezomib	756655	U266	MM	MM	0.167
39	Bortezomib	756655	MM1.R	MM	MM	0.06
39	Bortezomib	756655	KMS18	MM	MM	0.0645
39	Bortezomib	756655	OCI-MY7	MM	MM	0.08
39	Bortezomib	756655	OCI-MY5/Vec	MM	MM	0.015
39	Bortezomib	756655	KMS26	MM	MM	0.0685
39	Bortezomib	756655	OCI-MY5/CRBN	MM	MM	0.0146
39	Bortezomib	756655	XG2	MM	MM	0.05
39	Bortezomib	756655	LP1	MM	MM	0.2554
39	Bortezomib	756655	KMS34	MM	MM	0.1956
40	Cladribine	105014	FR4	MM	MM	1.0061
40	Cladribine	105014	KMS11	MM	MM	0.8538
40	Cladribine	105014	KMS28PE	MM	MM	0.5326
40	Cladribine	105014	RPMI 8226	MM	MM	0.9392
40	Cladribine	105014	NCI-H929	MM	MM	0.52
40	Cladribine	105014	SKMM2	MM	MM	0.7629
40	Cladribine	105014	KMS28BM	MM	MM	0.7682
40	Cladribine	105014	OCI-MY5	MM	MM	0.9288
40	Cladribine	105014	JJN3	MM	MM	0.9925
40	Cladribine	105014	OPM2	MM	MM	0.9838
40	Cladribine	105014	MM1.S	MM	MM	0.49
40	Cladribine	105014	L363	MM	MM	0.8255
40	Cladribine	105014	AMO1	MM	MM	0.6721
40	Cladribine	105014	KMS12PE	MM	MM	0.84
40	Cladribine	105014	EJM	MM	MM	0.5548
40	Cladribine	105014	U266	MM	MM	0.9181
40	Cladribine	105014	MM1.R	MM	MM	0.56
40	Cladribine	105014	KMS18	MM	MM	0.7981
40	Cladribine	105014	OCI-MY7	MM	MM	0.79
40	Cladribine	105014	OCI-MY5/Vec	MM	MM	0.8904
40	Cladribine	105014	KMS26	MM	MM	0.7953
40	Cladribine	105014	OCI-MY5/CRBN	MM	MM	0.9609
40	Cladribine	105014	XG2	MM	MM	0.4524
40	Cladribine	105014	LP1	MM	MM	0.7623
40	Cladribine	105014	KMS34	MM	MM	0.7341
41	Dexamethasone	S1322	FR4	MM	MM	0.9334
41	Dexamethasone	S1322	KMS11	MM	MM	0.8046
41	Dexamethasone	S1322	KMS28PE	MM	MM	0.7352
41	Dexamethasone	S1322	RPMI 8226	MM	MM	0.7773
41	Dexamethasone	S1322	NCI-H929	MM	MM	0.79
41	Dexamethasone	S1322	SKMM2	MM	MM	0.6484
41	Dexamethasone	S1322	KMS28BM	MM	MM	0.9043
41	Dexamethasone	S1322	OCI-MY5	MM	MM	0.7245
41	Dexamethasone	S1322	JJN3	MM	MM	0.9825
41	Dexamethasone	S1322	OPM2	MM	MM	0.8259
41	Dexamethasone	S1322	MM1.S	MM	MM	0.66
41	Dexamethasone	S1322	L363	MM	MM	0.7558
41	Dexamethasone	S1322	AMO1	MM	MM	0.7621
41	Dexamethasone	S1322	KMS12PE	MM	MM	0.96
41	Dexamethasone	S1322	EJM	MM	MM	0.7774
41	Dexamethasone	S1322	U266	MM	MM	0.8179
41	Dexamethasone	S1322	MM1.R	MM	MM	0.94
41	Dexamethasone	S1322	KMS18	MM	MM	0.7884
41	Dexamethasone	S1322	OCI-MY7	MM	MM	0.76
41	Dexamethasone	S1322	OCI-MY5/Vec	MM	MM	0.8143
41	Dexamethasone	S1322	KMS26	MM	MM	0.7734
41	Dexamethasone	S1322	OCI-MY5/CRBN	MM	MM	0.9283
41	Dexamethasone	S1322	XG2	MM	MM	0.8631
41	Dexamethasone	S1322	LP1	MM	MM	0.6131
41	Dexamethasone	S1322	KMS34	MM	MM	0.487
42	Iberdomide	PBLJ8936	FR4	MM	MM	-1
42	Iberdomide	PBLJ8936	KMS11	MM	MM	-1
42	Iberdomide	PBLJ8936	KMS28PE	MM	MM	-1
42	Iberdomide	PBLJ8936	RPMI 8226	MM	MM	-1
42	Iberdomide	PBLJ8936	NCI-H929	MM	MM	0.86
42	Iberdomide	PBLJ8936	SKMM2	MM	MM	-1
42	Iberdomide	PBLJ8936	KMS28BM	MM	MM	-1
42	Iberdomide	PBLJ8936	OCI-MY5	MM	MM	-1
42	Iberdomide	PBLJ8936	JJN3	MM	MM	-1
42	Iberdomide	PBLJ8936	OPM2	MM	MM	-1
42	Iberdomide	PBLJ8936	MM1.S	MM	MM	0.78
42	Iberdomide	PBLJ8936	L363	MM	MM	-1
42	Iberdomide	PBLJ8936	AMO1	MM	MM	-1
42	Iberdomide	PBLJ8936	KMS12PE	MM	MM	0.93
42	Iberdomide	PBLJ8936	EJM	MM	MM	-1
42	Iberdomide	PBLJ8936	U266	MM	MM	-1
42	Iberdomide	PBLJ8936	MM1.R	MM	MM	0.91
42	Iberdomide	PBLJ8936	KMS18	MM	MM	-1
42	Iberdomide	PBLJ8936	OCI-MY7	MM	MM	0.94
42	Iberdomide	PBLJ8936	OCI-MY5/Vec	MM	MM	0.9467
42	Iberdomide	PBLJ8936	KMS26	MM	MM	-1
42	Iberdomide	PBLJ8936	OCI-MY5/CRBN	MM	MM	0.9127
42	Iberdomide	PBLJ8936	XG2	MM	MM	-1
42	Iberdomide	PBLJ8936	LP1	MM	MM	-1
42	Iberdomide	PBLJ8936	KMS34	MM	MM	-1
43	Afatinib	750691	FR4	MM	MM	0.6855
43	Afatinib	750691	KMS11	MM	MM	0.5299
43	Afatinib	750691	KMS28PE	MM	MM	0.5286
43	Afatinib	750691	RPMI 8226	MM	MM	0.4674
43	Afatinib	750691	NCI-H929	MM	MM	0.63
43	Afatinib	750691	SKMM2	MM	MM	0.6423
43	Afatinib	750691	KMS28BM	MM	MM	0.6822
43	Afatinib	750691	OCI-MY5	MM	MM	0.3724
43	Afatinib	750691	JJN3	MM	MM	0.5696
43	Afatinib	750691	OPM2	MM	MM	0.6918
43	Afatinib	750691	MM1.S	MM	MM	0.5
43	Afatinib	750691	L363	MM	MM	0.5214
43	Afatinib	750691	AMO1	MM	MM	0.5622
43	Afatinib	750691	KMS12PE	MM	MM	0.53
43	Afatinib	750691	EJM	MM	MM	0.6596
43	Afatinib	750691	U266	MM	MM	0.8014
43	Afatinib	750691	MM1.R	MM	MM	0.49
43	Afatinib	750691	KMS18	MM	MM	0.8221
43	Afatinib	750691	OCI-MY7	MM	MM	0.62
43	Afatinib	750691	OCI-MY5/Vec	MM	MM	0.4775
43	Afatinib	750691	KMS26	MM	MM	0.8483
43	Afatinib	750691	OCI-MY5/CRBN	MM	MM	0.5484
43	Afatinib	750691	XG2	MM	MM	0.4963
43	Afatinib	750691	LP1	MM	MM	0.637
43	Afatinib	750691	KMS34	MM	MM	0.4608
44	Decitabine	127716	FR4	MM	MM	0.9369
44	Decitabine	127716	KMS11	MM	MM	0.8709
44	Decitabine	127716	KMS28PE	MM	MM	0.7783
44	Decitabine	127716	RPMI 8226	MM	MM	0.9138
44	Decitabine	127716	NCI-H929	MM	MM	0.89
44	Decitabine	127716	SKMM2	MM	MM	0.9327
44	Decitabine	127716	KMS28BM	MM	MM	0.9554
44	Decitabine	127716	OCI-MY5	MM	MM	0.7734
44	Decitabine	127716	JJN3	MM	MM	0.9119
44	Decitabine	127716	OPM2	MM	MM	0.8352
44	Decitabine	127716	MM1.S	MM	MM	0.89
44	Decitabine	127716	L363	MM	MM	0.8195
44	Decitabine	127716	AMO1	MM	MM	0.836
44	Decitabine	127716	KMS12PE	MM	MM	0.9
44	Decitabine	127716	EJM	MM	MM	0.9165
44	Decitabine	127716	U266	MM	MM	0.8037
44	Decitabine	127716	MM1.R	MM	MM	0.85
44	Decitabine	127716	KMS18	MM	MM	0.97
44	Decitabine	127716	OCI-MY7	MM	MM	0.91
44	Decitabine	127716	OCI-MY5/Vec	MM	MM	0.9298
44	Decitabine	127716	KMS26	MM	MM	0.8972
44	Decitabine	127716	OCI-MY5/CRBN	MM	MM	0.8884
44	Decitabine	127716	XG2	MM	MM	0.8962
44	Decitabine	127716	LP1	MM	MM	0.8801
44	Decitabine	127716	KMS34	MM	MM	0.7015
45	Cobimetinib	HY-13064	FR4	MM	MM	0.6955
45	Cobimetinib	HY-13064	KMS11	MM	MM	0.7221
45	Cobimetinib	HY-13064	KMS28PE	MM	MM	0.6082
45	Cobimetinib	HY-13064	RPMI 8226	MM	MM	0.7357
45	Cobimetinib	HY-13064	NCI-H929	MM	MM	0.6
45	Cobimetinib	HY-13064	SKMM2	MM	MM	0.8131
45	Cobimetinib	HY-13064	KMS28BM	MM	MM	0.7314
45	Cobimetinib	HY-13064	OCI-MY5	MM	MM	0.5873
45	Cobimetinib	HY-13064	JJN3	MM	MM	0.7424
45	Cobimetinib	HY-13064	OPM2	MM	MM	0.629
45	Cobimetinib	HY-13064	MM1.S	MM	MM	0.69
45	Cobimetinib	HY-13064	L363	MM	MM	0.5564
45	Cobimetinib	HY-13064	AMO1	MM	MM	0.3921
45	Cobimetinib	HY-13064	KMS12PE	MM	MM	0.75
45	Cobimetinib	HY-13064	EJM	MM	MM	0.5402
45	Cobimetinib	HY-13064	U266	MM	MM	0.7672
45	Cobimetinib	HY-13064	MM1.R	MM	MM	0.65
45	Cobimetinib	HY-13064	KMS18	MM	MM	0.588
45	Cobimetinib	HY-13064	OCI-MY7	MM	MM	0.68
45	Cobimetinib	HY-13064	OCI-MY5/Vec	MM	MM	0.8431
45	Cobimetinib	HY-13064	KMS26	MM	MM	0.766
45	Cobimetinib	HY-13064	OCI-MY5/CRBN	MM	MM	0.8221
45	Cobimetinib	HY-13064	XG2	MM	MM	0.5013
45	Cobimetinib	HY-13064	LP1	MM	MM	0.634
45	Cobimetinib	HY-13064	KMS34	MM	MM	0.4941
46	Clofarabine	606869	FR4	MM	MM	0.9725
46	Clofarabine	606869	KMS11	MM	MM	0.5776
46	Clofarabine	606869	KMS28PE	MM	MM	0.4223
46	Clofarabine	606869	RPMI 8226	MM	MM	0.7269
46	Clofarabine	606869	NCI-H929	MM	MM	0.43
46	Clofarabine	606869	SKMM2	MM	MM	0.7282
46	Clofarabine	606869	KMS28BM	MM	MM	0.6171
46	Clofarabine	606869	OCI-MY5	MM	MM	0.9146
46	Clofarabine	606869	JJN3	MM	MM	0.5589
46	Clofarabine	606869	OPM2	MM	MM	0.8708
46	Clofarabine	606869	MM1.S	MM	MM	0.36
46	Clofarabine	606869	L363	MM	MM	0.6669
46	Clofarabine	606869	AMO1	MM	MM	0.4893
46	Clofarabine	606869	KMS12PE	MM	MM	0.66
46	Clofarabine	606869	EJM	MM	MM	0.4772
46	Clofarabine	606869	U266	MM	MM	0.5953
46	Clofarabine	606869	MM1.R	MM	MM	0.45
46	Clofarabine	606869	KMS18	MM	MM	0.794
46	Clofarabine	606869	OCI-MY7	MM	MM	0.74
46	Clofarabine	606869	OCI-MY5/Vec	MM	MM	0.8071
46	Clofarabine	606869	KMS26	MM	MM	0.5924
46	Clofarabine	606869	OCI-MY5/CRBN	MM	MM	0.9274
46	Clofarabine	606869	XG2	MM	MM	0.3462
46	Clofarabine	606869	LP1	MM	MM	0.6861
46	Clofarabine	606869	KMS34	MM	MM	0.5364
47	Temsirolimus	683864	FR4	MM	MM	0.7888
47	Temsirolimus	683864	KMS11	MM	MM	0.7522
47	Temsirolimus	683864	KMS28PE	MM	MM	0.6961
47	Temsirolimus	683864	RPMI 8226	MM	MM	0.7633
47	Temsirolimus	683864	NCI-H929	MM	MM	0.74
47	Temsirolimus	683864	SKMM2	MM	MM	0.9121
47	Temsirolimus	683864	KMS28BM	MM	MM	0.8594
47	Temsirolimus	683864	OCI-MY5	MM	MM	0.7746
47	Temsirolimus	683864	JJN3	MM	MM	0.7745
47	Temsirolimus	683864	OPM2	MM	MM	0.7494
47	Temsirolimus	683864	MM1.S	MM	MM	0.63
47	Temsirolimus	683864	L363	MM	MM	0.6998
47	Temsirolimus	683864	AMO1	MM	MM	0.6949
47	Temsirolimus	683864	KMS12PE	MM	MM	0.69
47	Temsirolimus	683864	EJM	MM	MM	0.8234
47	Temsirolimus	683864	U266	MM	MM	0.752
47	Temsirolimus	683864	MM1.R	MM	MM	0.68
47	Temsirolimus	683864	KMS18	MM	MM	0.7536
47	Temsirolimus	683864	OCI-MY7	MM	MM	0.79
47	Temsirolimus	683864	OCI-MY5/Vec	MM	MM	0.8838
47	Temsirolimus	683864	KMS26	MM	MM	0.9776
47	Temsirolimus	683864	OCI-MY5/CRBN	MM	MM	0.7719
47	Temsirolimus	683864	XG2	MM	MM	0.7249
47	Temsirolimus	683864	LP1	MM	MM	0.7463
47	Temsirolimus	683864	KMS34	MM	MM	0.559
48	Pazopanib hydrochloride	737754	FR4	MM	MM	0.7588
48	Pazopanib hydrochloride	737754	KMS11	MM	MM	0.7134
48	Pazopanib hydrochloride	737754	KMS28PE	MM	MM	0.7957
48	Pazopanib hydrochloride	737754	RPMI 8226	MM	MM	0.8272
48	Pazopanib hydrochloride	737754	NCI-H929	MM	MM	0.77
48	Pazopanib hydrochloride	737754	SKMM2	MM	MM	0.8598
48	Pazopanib hydrochloride	737754	KMS28BM	MM	MM	0.9208
48	Pazopanib hydrochloride	737754	OCI-MY5	MM	MM	0.6675
48	Pazopanib hydrochloride	737754	JJN3	MM	MM	0.6278
48	Pazopanib hydrochloride	737754	OPM2	MM	MM	0.6534
48	Pazopanib hydrochloride	737754	MM1.S	MM	MM	0.79
48	Pazopanib hydrochloride	737754	L363	MM	MM	0.6658
48	Pazopanib hydrochloride	737754	AMO1	MM	MM	0.7982
48	Pazopanib hydrochloride	737754	KMS12PE	MM	MM	0.82
48	Pazopanib hydrochloride	737754	EJM	MM	MM	0.8605
48	Pazopanib hydrochloride	737754	U266	MM	MM	0.6815
48	Pazopanib hydrochloride	737754	MM1.R	MM	MM	0.77
48	Pazopanib hydrochloride	737754	KMS18	MM	MM	0.7318
48	Pazopanib hydrochloride	737754	OCI-MY7	MM	MM	0.78
48	Pazopanib hydrochloride	737754	OCI-MY5/Vec	MM	MM	0.7645
48	Pazopanib hydrochloride	737754	KMS26	MM	MM	0.8477
48	Pazopanib hydrochloride	737754	OCI-MY5/CRBN	MM	MM	0.8547
48	Pazopanib hydrochloride	737754	XG2	MM	MM	0.8765
48	Pazopanib hydrochloride	737754	LP1	MM	MM	0.6021
48	Pazopanib hydrochloride	737754	KMS34	MM	MM	0.347
49	Cyclophosphamide	26271	FR4	MM	MM	0.9183
49	Cyclophosphamide	26271	KMS11	MM	MM	0.822
49	Cyclophosphamide	26271	KMS28PE	MM	MM	0.8627
49	Cyclophosphamide	26271	RPMI 8226	MM	MM	0.8874
49	Cyclophosphamide	26271	NCI-H929	MM	MM	0.93
49	Cyclophosphamide	26271	SKMM2	MM	MM	0.9485
49	Cyclophosphamide	26271	KMS28BM	MM	MM	0.9233
49	Cyclophosphamide	26271	OCI-MY5	MM	MM	0.9129
49	Cyclophosphamide	26271	JJN3	MM	MM	0.95
49	Cyclophosphamide	26271	OPM2	MM	MM	0.9116
49	Cyclophosphamide	26271	MM1.S	MM	MM	0.9
49	Cyclophosphamide	26271	L363	MM	MM	0.8313
49	Cyclophosphamide	26271	AMO1	MM	MM	0.8841
49	Cyclophosphamide	26271	KMS12PE	MM	MM	0.91
49	Cyclophosphamide	26271	EJM	MM	MM	0.9303
49	Cyclophosphamide	26271	U266	MM	MM	0.8615
49	Cyclophosphamide	26271	MM1.R	MM	MM	0.88
49	Cyclophosphamide	26271	KMS18	MM	MM	0.9443
49	Cyclophosphamide	26271	OCI-MY7	MM	MM	0.92
49	Cyclophosphamide	26271	OCI-MY5/Vec	MM	MM	0.8599
49	Cyclophosphamide	26271	KMS26	MM	MM	0.9561
49	Cyclophosphamide	26271	OCI-MY5/CRBN	MM	MM	0.9717
49	Cyclophosphamide	26271	XG2	MM	MM	0.8778
49	Cyclophosphamide	26271	LP1	MM	MM	0.9774
49	Cyclophosphamide	26271	KMS34	MM	MM	0.7909
50	Fludarabine phosphate	312887	FR4	MM	MM	0.8576
50	Fludarabine phosphate	312887	KMS11	MM	MM	0.7463
50	Fludarabine phosphate	312887	KMS28PE	MM	MM	0.7668
50	Fludarabine phosphate	312887	RPMI 8226	MM	MM	0.7666
50	Fludarabine phosphate	312887	NCI-H929	MM	MM	0.9
50	Fludarabine phosphate	312887	SKMM2	MM	MM	0.8805
50	Fludarabine phosphate	312887	KMS28BM	MM	MM	0.8335
50	Fludarabine phosphate	312887	OCI-MY5	MM	MM	0.7883
50	Fludarabine phosphate	312887	JJN3	MM	MM	0.9341
50	Fludarabine phosphate	312887	OPM2	MM	MM	0.859
50	Fludarabine phosphate	312887	MM1.S	MM	MM	0.87
50	Fludarabine phosphate	312887	L363	MM	MM	0.7809
50	Fludarabine phosphate	312887	AMO1	MM	MM	0.8132
50	Fludarabine phosphate	312887	KMS12PE	MM	MM	0.94
50	Fludarabine phosphate	312887	EJM	MM	MM	0.8817
50	Fludarabine phosphate	312887	U266	MM	MM	0.8116
50	Fludarabine phosphate	312887	MM1.R	MM	MM	0.92
50	Fludarabine phosphate	312887	KMS18	MM	MM	0.8936
50	Fludarabine phosphate	312887	OCI-MY7	MM	MM	0.95
50	Fludarabine phosphate	312887	OCI-MY5/Vec	MM	MM	0.9999
50	Fludarabine phosphate	312887	KMS26	MM	MM	0.8626
50	Fludarabine phosphate	312887	OCI-MY5/CRBN	MM	MM	0.9724
50	Fludarabine phosphate	312887	XG2	MM	MM	0.8566
50	Fludarabine phosphate	312887	LP1	MM	MM	0.9379
50	Fludarabine phosphate	312887	KMS34	MM	MM	0.7854
51	Melphalan hydrochloride	Y0001158	FR4	MM	MM	0.9191
51	Melphalan hydrochloride	Y0001158	KMS11	MM	MM	0.8261
51	Melphalan hydrochloride	Y0001158	KMS28PE	MM	MM	0.7576
51	Melphalan hydrochloride	Y0001158	RPMI 8226	MM	MM	0.8966
51	Melphalan hydrochloride	Y0001158	NCI-H929	MM	MM	0.77
51	Melphalan hydrochloride	Y0001158	SKMM2	MM	MM	0.8925
51	Melphalan hydrochloride	Y0001158	KMS28BM	MM	MM	0.9501
51	Melphalan hydrochloride	Y0001158	OCI-MY5	MM	MM	0.6428
51	Melphalan hydrochloride	Y0001158	JJN3	MM	MM	0.8736
51	Melphalan hydrochloride	Y0001158	OPM2	MM	MM	0.8961
51	Melphalan hydrochloride	Y0001158	MM1.S	MM	MM	0.79
51	Melphalan hydrochloride	Y0001158	L363	MM	MM	0.7302
51	Melphalan hydrochloride	Y0001158	AMO1	MM	MM	0.7224
51	Melphalan hydrochloride	Y0001158	KMS12PE	MM	MM	0.86
51	Melphalan hydrochloride	Y0001158	EJM	MM	MM	0.6846
51	Melphalan hydrochloride	Y0001158	U266	MM	MM	0.8846
51	Melphalan hydrochloride	Y0001158	MM1.R	MM	MM	0.8
51	Melphalan hydrochloride	Y0001158	KMS18	MM	MM	0.8415
51	Melphalan hydrochloride	Y0001158	OCI-MY7	MM	MM	0.73
51	Melphalan hydrochloride	Y0001158	OCI-MY5/Vec	MM	MM	0.9361
51	Melphalan hydrochloride	Y0001158	KMS26	MM	MM	0.7908
51	Melphalan hydrochloride	Y0001158	OCI-MY5/CRBN	MM	MM	0.9264
51	Melphalan hydrochloride	Y0001158	XG2	MM	MM	0.7763
51	Melphalan hydrochloride	Y0001158	LP1	MM	MM	0.8501
51	Melphalan hydrochloride	Y0001158	KMS34	MM	MM	0.5725
52	Bosutinib	765694	FR4	MM	MM	0.5978
52	Bosutinib	765694	KMS11	MM	MM	0.5002
52	Bosutinib	765694	KMS28PE	MM	MM	0.5398
52	Bosutinib	765694	RPMI 8226	MM	MM	0.651
52	Bosutinib	765694	NCI-H929	MM	MM	0.8
52	Bosutinib	765694	SKMM2	MM	MM	0.6974
52	Bosutinib	765694	KMS28BM	MM	MM	0.6289
52	Bosutinib	765694	OCI-MY5	MM	MM	0.3897
52	Bosutinib	765694	JJN3	MM	MM	0.5708
52	Bosutinib	765694	OPM2	MM	MM	0.6057
52	Bosutinib	765694	MM1.S	MM	MM	0.83
52	Bosutinib	765694	L363	MM	MM	0.5252
52	Bosutinib	765694	AMO1	MM	MM	0.4498
52	Bosutinib	765694	KMS12PE	MM	MM	0.58
52	Bosutinib	765694	EJM	MM	MM	0.6634
52	Bosutinib	765694	U266	MM	MM	0.8743
52	Bosutinib	765694	MM1.R	MM	MM	0.77
52	Bosutinib	765694	KMS18	MM	MM	0.7979
52	Bosutinib	765694	OCI-MY7	MM	MM	0.79
52	Bosutinib	765694	OCI-MY5/Vec	MM	MM	0.9142
52	Bosutinib	765694	KMS26	MM	MM	0.8629
52	Bosutinib	765694	OCI-MY5/CRBN	MM	MM	0.9333
52	Bosutinib	765694	XG2	MM	MM	0.5006
52	Bosutinib	765694	LP1	MM	MM	0.4505
52	Bosutinib	765694	KMS34	MM	MM	0.4469
53	Erlotinib hydrochloride	718781	FR4	MM	MM	0.8768
53	Erlotinib hydrochloride	718781	KMS11	MM	MM	0.8496
53	Erlotinib hydrochloride	718781	KMS28PE	MM	MM	0.8713
53	Erlotinib hydrochloride	718781	RPMI 8226	MM	MM	0.9028
53	Erlotinib hydrochloride	718781	NCI-H929	MM	MM	0.88
53	Erlotinib hydrochloride	718781	SKMM2	MM	MM	0.9225
53	Erlotinib hydrochloride	718781	KMS28BM	MM	MM	0.8473
53	Erlotinib hydrochloride	718781	OCI-MY5	MM	MM	0.7959
53	Erlotinib hydrochloride	718781	JJN3	MM	MM	0.8776
53	Erlotinib hydrochloride	718781	OPM2	MM	MM	0.8602
53	Erlotinib hydrochloride	718781	MM1.S	MM	MM	0.86
53	Erlotinib hydrochloride	718781	L363	MM	MM	0.8142
53	Erlotinib hydrochloride	718781	AMO1	MM	MM	0.8969
53	Erlotinib hydrochloride	718781	KMS12PE	MM	MM	0.8
53	Erlotinib hydrochloride	718781	EJM	MM	MM	0.9096
53	Erlotinib hydrochloride	718781	U266	MM	MM	0.9457
53	Erlotinib hydrochloride	718781	MM1.R	MM	MM	0.84
53	Erlotinib hydrochloride	718781	KMS18	MM	MM	0.8396
53	Erlotinib hydrochloride	718781	OCI-MY7	MM	MM	0.84
53	Erlotinib hydrochloride	718781	OCI-MY5/Vec	MM	MM	0.8605
53	Erlotinib hydrochloride	718781	KMS26	MM	MM	0.9282
53	Erlotinib hydrochloride	718781	OCI-MY5/CRBN	MM	MM	0.8781
53	Erlotinib hydrochloride	718781	XG2	MM	MM	0.8885
53	Erlotinib hydrochloride	718781	LP1	MM	MM	0.8694
53	Erlotinib hydrochloride	718781	KMS34	MM	MM	0.8046
54	Ceritinib	776422	FR4	MM	MM	0.4032
54	Ceritinib	776422	KMS11	MM	MM	0.3443
54	Ceritinib	776422	KMS28PE	MM	MM	0.1612
54	Ceritinib	776422	RPMI 8226	MM	MM	0.3029
54	Ceritinib	776422	NCI-H929	MM	MM	0.42
54	Ceritinib	776422	SKMM2	MM	MM	0.3481
54	Ceritinib	776422	KMS28BM	MM	MM	0.2762
54	Ceritinib	776422	OCI-MY5	MM	MM	0.2614
54	Ceritinib	776422	JJN3	MM	MM	0.2807
54	Ceritinib	776422	OPM2	MM	MM	0.1925
54	Ceritinib	776422	MM1.S	MM	MM	0.32
54	Ceritinib	776422	L363	MM	MM	0.352
54	Ceritinib	776422	AMO1	MM	MM	0.3551
54	Ceritinib	776422	KMS12PE	MM	MM	0.54
54	Ceritinib	776422	EJM	MM	MM	0.5024
54	Ceritinib	776422	U266	MM	MM	0.4128
54	Ceritinib	776422	MM1.R	MM	MM	0.29
54	Ceritinib	776422	KMS18	MM	MM	0.4875
54	Ceritinib	776422	OCI-MY7	MM	MM	0.63
54	Ceritinib	776422	OCI-MY5/Vec	MM	MM	0.5388
54	Ceritinib	776422	KMS26	MM	MM	0.677
54	Ceritinib	776422	OCI-MY5/CRBN	MM	MM	0.6223
54	Ceritinib	776422	XG2	MM	MM	0.3723
54	Ceritinib	776422	LP1	MM	MM	0.3649
54	Ceritinib	776422	KMS34	MM	MM	0.0994
55	Brigatinib	HY-12857	FR4	MM	MM	0.7228
55	Brigatinib	HY-12857	KMS11	MM	MM	0.4661
55	Brigatinib	HY-12857	KMS28PE	MM	MM	0.1905
55	Brigatinib	HY-12857	RPMI 8226	MM	MM	0.3506
55	Brigatinib	HY-12857	NCI-H929	MM	MM	0.39
55	Brigatinib	HY-12857	SKMM2	MM	MM	0.7891
55	Brigatinib	HY-12857	KMS28BM	MM	MM	0.5394
55	Brigatinib	HY-12857	OCI-MY5	MM	MM	0.574
55	Brigatinib	HY-12857	JJN3	MM	MM	0.5267
55	Brigatinib	HY-12857	OPM2	MM	MM	0.1786
55	Brigatinib	HY-12857	MM1.S	MM	MM	0.46
55	Brigatinib	HY-12857	L363	MM	MM	0.5383
55	Brigatinib	HY-12857	AMO1	MM	MM	0.5248
55	Brigatinib	HY-12857	KMS12PE	MM	MM	0.79
55	Brigatinib	HY-12857	EJM	MM	MM	0.5503
55	Brigatinib	HY-12857	U266	MM	MM	0.5
55	Brigatinib	HY-12857	MM1.R	MM	MM	0.51
55	Brigatinib	HY-12857	KMS18	MM	MM	0.4686
55	Brigatinib	HY-12857	OCI-MY7	MM	MM	0.83
55	Brigatinib	HY-12857	OCI-MY5/Vec	MM	MM	0.7854
55	Brigatinib	HY-12857	KMS26	MM	MM	0.611
55	Brigatinib	HY-12857	OCI-MY5/CRBN	MM	MM	0.8347
55	Brigatinib	HY-12857	XG2	MM	MM	0.7449
55	Brigatinib	HY-12857	LP1	MM	MM	0.5979
55	Brigatinib	HY-12857	KMS34	MM	MM	0.3077
56	Nintedanib	I666650	FR4	MM	MM	0.9107
56	Nintedanib	I666650	KMS11	MM	MM	0.7234
56	Nintedanib	I666650	KMS28PE	MM	MM	0.7366
56	Nintedanib	I666650	RPMI 8226	MM	MM	0.7915
56	Nintedanib	I666650	NCI-H929	MM	MM	0.87
56	Nintedanib	I666650	SKMM2	MM	MM	0.9426
56	Nintedanib	I666650	KMS28BM	MM	MM	0.8696
56	Nintedanib	I666650	OCI-MY5	MM	MM	0.8463
56	Nintedanib	I666650	JJN3	MM	MM	0.9785
56	Nintedanib	I666650	OPM2	MM	MM	0.8444
56	Nintedanib	I666650	MM1.S	MM	MM	0.79
56	Nintedanib	I666650	L363	MM	MM	0.7981
56	Nintedanib	I666650	AMO1	MM	MM	0.8007
56	Nintedanib	I666650	KMS12PE	MM	MM	0.94
56	Nintedanib	I666650	EJM	MM	MM	0.7838
56	Nintedanib	I666650	U266	MM	MM	0.9409
56	Nintedanib	I666650	MM1.R	MM	MM	0.84
56	Nintedanib	I666650	KMS18	MM	MM	0.9342
56	Nintedanib	I666650	OCI-MY7	MM	MM	0.97
56	Nintedanib	I666650	OCI-MY5/Vec	MM	MM	0.9573
56	Nintedanib	I666650	KMS26	MM	MM	0.7637
56	Nintedanib	I666650	OCI-MY5/CRBN	MM	MM	0.9293
56	Nintedanib	I666650	XG2	MM	MM	0.7638
56	Nintedanib	I666650	LP1	MM	MM	0.8277
56	Nintedanib	I666650	KMS34	MM	MM	0.8348
57	Regorafenib	763932	FR4	MM	MM	0.6421
57	Regorafenib	763932	KMS11	MM	MM	0.5457
57	Regorafenib	763932	KMS28PE	MM	MM	0.6952
57	Regorafenib	763932	RPMI 8226	MM	MM	0.5431
57	Regorafenib	763932	NCI-H929	MM	MM	0.56
57	Regorafenib	763932	SKMM2	MM	MM	0.6365
57	Regorafenib	763932	KMS28BM	MM	MM	0.5651
57	Regorafenib	763932	OCI-MY5	MM	MM	0.468
57	Regorafenib	763932	JJN3	MM	MM	0.4361
57	Regorafenib	763932	OPM2	MM	MM	0.5936
57	Regorafenib	763932	MM1.S	MM	MM	0.52
57	Regorafenib	763932	L363	MM	MM	0.5397
57	Regorafenib	763932	AMO1	MM	MM	0.5488
57	Regorafenib	763932	KMS12PE	MM	MM	0.62
57	Regorafenib	763932	EJM	MM	MM	0.5888
57	Regorafenib	763932	U266	MM	MM	0.48
57	Regorafenib	763932	MM1.R	MM	MM	0.53
57	Regorafenib	763932	KMS18	MM	MM	0.5533
57	Regorafenib	763932	OCI-MY7	MM	MM	0.58
57	Regorafenib	763932	OCI-MY5/Vec	MM	MM	0.8477
57	Regorafenib	763932	KMS26	MM	MM	0.8436
57	Regorafenib	763932	OCI-MY5/CRBN	MM	MM	0.9271
57	Regorafenib	763932	XG2	MM	MM	0.4815
57	Regorafenib	763932	LP1	MM	MM	0.558
57	Regorafenib	763932	KMS34	MM	MM	0.35
58	Toceranib	T525500	FR4	MM	MM	-1
58	Toceranib	T525500	KMS11	MM	MM	-1
58	Toceranib	T525500	KMS28PE	MM	MM	-1
58	Toceranib	T525500	RPMI 8226	MM	MM	-1
58	Toceranib	T525500	NCI-H929	MM	MM	0.88
58	Toceranib	T525500	SKMM2	MM	MM	-1
58	Toceranib	T525500	KMS28BM	MM	MM	-1
58	Toceranib	T525500	OCI-MY5	MM	MM	-1
58	Toceranib	T525500	JJN3	MM	MM	-1
58	Toceranib	T525500	OPM2	MM	MM	-1
58	Toceranib	T525500	MM1.S	MM	MM	0.82
58	Toceranib	T525500	L363	MM	MM	-1
58	Toceranib	T525500	AMO1	MM	MM	-1
58	Toceranib	T525500	KMS12PE	MM	MM	0.79
58	Toceranib	T525500	EJM	MM	MM	-1
58	Toceranib	T525500	U266	MM	MM	-1
58	Toceranib	T525500	MM1.R	MM	MM	0.83
58	Toceranib	T525500	KMS18	MM	MM	-1
58	Toceranib	T525500	OCI-MY7	MM	MM	0.86
58	Toceranib	T525500	OCI-MY5/Vec	MM	MM	0.9665
58	Toceranib	T525500	KMS26	MM	MM	0.9062
58	Toceranib	T525500	OCI-MY5/CRBN	MM	MM	0.8845
58	Toceranib	T525500	XG2	MM	MM	0.723
58	Toceranib	T525500	LP1	MM	MM	0.7962
58	Toceranib	T525500	KMS34	MM	MM	0.6668
59	Linifanib	L466450	FR4	MM	MM	0.4405
59	Linifanib	L466450	KMS11	MM	MM	0.6501
59	Linifanib	L466450	KMS28PE	MM	MM	0.7224
59	Linifanib	L466450	RPMI 8226	MM	MM	0.1648
59	Linifanib	L466450	NCI-H929	MM	MM	0.59
59	Linifanib	L466450	SKMM2	MM	MM	0.6674
59	Linifanib	L466450	KMS28BM	MM	MM	0.6457
59	Linifanib	L466450	OCI-MY5	MM	MM	0.4684
59	Linifanib	L466450	JJN3	MM	MM	0.6034
59	Linifanib	L466450	OPM2	MM	MM	0.5866
59	Linifanib	L466450	MM1.S	MM	MM	0.55
59	Linifanib	L466450	L363	MM	MM	0.6047
59	Linifanib	L466450	AMO1	MM	MM	0.5673
59	Linifanib	L466450	KMS12PE	MM	MM	0.73
59	Linifanib	L466450	EJM	MM	MM	0.5265
59	Linifanib	L466450	U266	MM	MM	0.5493
59	Linifanib	L466450	MM1.R	MM	MM	0.58
59	Linifanib	L466450	KMS18	MM	MM	0.5605
59	Linifanib	L466450	OCI-MY7	MM	MM	0.5
59	Linifanib	L466450	OCI-MY5/Vec	MM	MM	0.5703
59	Linifanib	L466450	KMS26	MM	MM	0.709
59	Linifanib	L466450	OCI-MY5/CRBN	MM	MM	0.5497
59	Linifanib	L466450	XG2	MM	MM	0.5472
59	Linifanib	L466450	LP1	MM	MM	0.3484
59	Linifanib	L466450	KMS34	MM	MM	0.33
60	Dabrafenib mesylate	764134	FR4	MM	MM	0.939
60	Dabrafenib mesylate	764134	KMS11	MM	MM	0.8309
60	Dabrafenib mesylate	764134	KMS28PE	MM	MM	0.8503
60	Dabrafenib mesylate	764134	RPMI 8226	MM	MM	0.8506
60	Dabrafenib mesylate	764134	NCI-H929	MM	MM	0.78
60	Dabrafenib mesylate	764134	SKMM2	MM	MM	0.8271
60	Dabrafenib mesylate	764134	KMS28BM	MM	MM	0.9793
60	Dabrafenib mesylate	764134	OCI-MY5	MM	MM	0.7334
60	Dabrafenib mesylate	764134	JJN3	MM	MM	0.8043
60	Dabrafenib mesylate	764134	OPM2	MM	MM	0.8289
60	Dabrafenib mesylate	764134	MM1.S	MM	MM	0.9
60	Dabrafenib mesylate	764134	L363	MM	MM	0.7872
60	Dabrafenib mesylate	764134	AMO1	MM	MM	0.6429
60	Dabrafenib mesylate	764134	KMS12PE	MM	MM	0.75
60	Dabrafenib mesylate	764134	EJM	MM	MM	0.7754
60	Dabrafenib mesylate	764134	U266	MM	MM	0.7541
60	Dabrafenib mesylate	764134	MM1.R	MM	MM	0.84
60	Dabrafenib mesylate	764134	KMS18	MM	MM	0.7346
60	Dabrafenib mesylate	764134	OCI-MY7	MM	MM	0.81
60	Dabrafenib mesylate	764134	OCI-MY5/Vec	MM	MM	0.8582
60	Dabrafenib mesylate	764134	KMS26	MM	MM	0.9721
60	Dabrafenib mesylate	764134	OCI-MY5/CRBN	MM	MM	0.9064
60	Dabrafenib mesylate	764134	XG2	MM	MM	0.9317
60	Dabrafenib mesylate	764134	LP1	MM	MM	0.8358
60	Dabrafenib mesylate	764134	KMS34	MM	MM	0.8403
61	Nilotinib	747599	FR4	MM	MM	0.8379
61	Nilotinib	747599	KMS11	MM	MM	0.7356
61	Nilotinib	747599	KMS28PE	MM	MM	0.695
61	Nilotinib	747599	RPMI 8226	MM	MM	0.89
61	Nilotinib	747599	NCI-H929	MM	MM	0.86
61	Nilotinib	747599	SKMM2	MM	MM	0.8892
61	Nilotinib	747599	KMS28BM	MM	MM	0.8708
61	Nilotinib	747599	OCI-MY5	MM	MM	0.3901
61	Nilotinib	747599	JJN3	MM	MM	0.512
61	Nilotinib	747599	OPM2	MM	MM	0.4426
61	Nilotinib	747599	MM1.S	MM	MM	0.78
61	Nilotinib	747599	L363	MM	MM	0.634
61	Nilotinib	747599	AMO1	MM	MM	0.6925
61	Nilotinib	747599	KMS12PE	MM	MM	0.88
61	Nilotinib	747599	EJM	MM	MM	0.9038
61	Nilotinib	747599	U266	MM	MM	0.8258
61	Nilotinib	747599	MM1.R	MM	MM	0.81
61	Nilotinib	747599	KMS18	MM	MM	0.8654
61	Nilotinib	747599	OCI-MY7	MM	MM	0.88
61	Nilotinib	747599	OCI-MY5/Vec	MM	MM	0.9534
61	Nilotinib	747599	KMS26	MM	MM	0.9484
61	Nilotinib	747599	OCI-MY5/CRBN	MM	MM	0.8633
61	Nilotinib	747599	XG2	MM	MM	0.959
61	Nilotinib	747599	LP1	MM	MM	0.9082
61	Nilotinib	747599	KMS34	MM	MM	0.6039
62	Azacitidine	102816	FR4	MM	MM	0.4269
62	Azacitidine	102816	KMS11	MM	MM	0.5446
62	Azacitidine	102816	KMS28PE	MM	MM	0.6784
62	Azacitidine	102816	RPMI 8226	MM	MM	0.6649
62	Azacitidine	102816	NCI-H929	MM	MM	0.4
62	Azacitidine	102816	SKMM2	MM	MM	0.7669
62	Azacitidine	102816	KMS28BM	MM	MM	0.7736
62	Azacitidine	102816	OCI-MY5	MM	MM	0.5642
62	Azacitidine	102816	JJN3	MM	MM	0.6446
62	Azacitidine	102816	OPM2	MM	MM	0.5348
62	Azacitidine	102816	MM1.S	MM	MM	0.6
62	Azacitidine	102816	L363	MM	MM	0.4877
62	Azacitidine	102816	AMO1	MM	MM	0.4963
62	Azacitidine	102816	KMS12PE	MM	MM	0.56
62	Azacitidine	102816	EJM	MM	MM	0.6348
62	Azacitidine	102816	U266	MM	MM	0.6788
62	Azacitidine	102816	MM1.R	MM	MM	0.65
62	Azacitidine	102816	KMS18	MM	MM	0.7364
62	Azacitidine	102816	OCI-MY7	MM	MM	0.6
62	Azacitidine	102816	OCI-MY5/Vec	MM	MM	0.7024
62	Azacitidine	102816	KMS26	MM	MM	0.7575
62	Azacitidine	102816	OCI-MY5/CRBN	MM	MM	0.7558
62	Azacitidine	102816	XG2	MM	MM	0.6116
62	Azacitidine	102816	LP1	MM	MM	0.7656
62	Azacitidine	102816	KMS34	MM	MM	0.6405
63	Cabozantinib	761068	FR4	MM	MM	0.743
63	Cabozantinib	761068	KMS11	MM	MM	0.6284
63	Cabozantinib	761068	KMS28PE	MM	MM	0.6453
63	Cabozantinib	761068	RPMI 8226	MM	MM	0.7193
63	Cabozantinib	761068	NCI-H929	MM	MM	0.61
63	Cabozantinib	761068	SKMM2	MM	MM	0.7978
63	Cabozantinib	761068	KMS28BM	MM	MM	0.7933
63	Cabozantinib	761068	OCI-MY5	MM	MM	0.6045
63	Cabozantinib	761068	JJN3	MM	MM	0.7062
63	Cabozantinib	761068	OPM2	MM	MM	0.6309
63	Cabozantinib	761068	MM1.S	MM	MM	0.59
63	Cabozantinib	761068	L363	MM	MM	0.7624
63	Cabozantinib	761068	AMO1	MM	MM	0.7148
63	Cabozantinib	761068	KMS12PE	MM	MM	0.72
63	Cabozantinib	761068	EJM	MM	MM	0.7564
63	Cabozantinib	761068	U266	MM	MM	0.6718
63	Cabozantinib	761068	MM1.R	MM	MM	0.59
63	Cabozantinib	761068	KMS18	MM	MM	0.789
63	Cabozantinib	761068	OCI-MY7	MM	MM	0.82
63	Cabozantinib	761068	OCI-MY5/Vec	MM	MM	0.7285
63	Cabozantinib	761068	KMS26	MM	MM	0.9402
63	Cabozantinib	761068	OCI-MY5/CRBN	MM	MM	0.8578
63	Cabozantinib	761068	XG2	MM	MM	0.7337
63	Cabozantinib	761068	LP1	MM	MM	0.8031
63	Cabozantinib	761068	KMS34	MM	MM	0.6796
64	Vandetanib	760766	FR4	MM	MM	0.9223
64	Vandetanib	760766	KMS11	MM	MM	0.7773
64	Vandetanib	760766	KMS28PE	MM	MM	0.8441
64	Vandetanib	760766	RPMI 8226	MM	MM	0.9049
64	Vandetanib	760766	NCI-H929	MM	MM	0.87
64	Vandetanib	760766	SKMM2	MM	MM	0.9631
64	Vandetanib	760766	KMS28BM	MM	MM	0.9852
64	Vandetanib	760766	OCI-MY5	MM	MM	0.7839
64	Vandetanib	760766	JJN3	MM	MM	0.8732
64	Vandetanib	760766	OPM2	MM	MM	0.861
64	Vandetanib	760766	MM1.S	MM	MM	0.86
64	Vandetanib	760766	L363	MM	MM	0.795
64	Vandetanib	760766	AMO1	MM	MM	0.7669
64	Vandetanib	760766	KMS12PE	MM	MM	0.95
64	Vandetanib	760766	EJM	MM	MM	0.6722
64	Vandetanib	760766	U266	MM	MM	0.746
64	Vandetanib	760766	MM1.R	MM	MM	0.87
64	Vandetanib	760766	KMS18	MM	MM	0.7737
64	Vandetanib	760766	OCI-MY7	MM	MM	0.96
64	Vandetanib	760766	OCI-MY5/Vec	MM	MM	0.9077
64	Vandetanib	760766	KMS26	MM	MM	0.9618
64	Vandetanib	760766	OCI-MY5/CRBN	MM	MM	0.9499
64	Vandetanib	760766	XG2	MM	MM	0.726
64	Vandetanib	760766	LP1	MM	MM	0.6836
64	Vandetanib	760766	KMS34	MM	MM	0.6231
65	Crenolanib	S2730	FR4	MM	MM	0.5904
65	Crenolanib	S2730	KMS11	MM	MM	0.4882
65	Crenolanib	S2730	KMS28PE	MM	MM	0.4075
65	Crenolanib	S2730	RPMI 8226	MM	MM	0.464
65	Crenolanib	S2730	NCI-H929	MM	MM	0.45
65	Crenolanib	S2730	SKMM2	MM	MM	0.6629
65	Crenolanib	S2730	KMS28BM	MM	MM	0.4598
65	Crenolanib	S2730	OCI-MY5	MM	MM	0.2686
65	Crenolanib	S2730	JJN3	MM	MM	0.4806
65	Crenolanib	S2730	OPM2	MM	MM	0.4518
65	Crenolanib	S2730	MM1.S	MM	MM	0.52
65	Crenolanib	S2730	L363	MM	MM	0.4587
65	Crenolanib	S2730	AMO1	MM	MM	0.3251
65	Crenolanib	S2730	KMS12PE	MM	MM	0.53
65	Crenolanib	S2730	EJM	MM	MM	0.436
65	Crenolanib	S2730	U266	MM	MM	0.4256
65	Crenolanib	S2730	MM1.R	MM	MM	0.53
65	Crenolanib	S2730	KMS18	MM	MM	0.45
65	Crenolanib	S2730	OCI-MY7	MM	MM	0.53
65	Crenolanib	S2730	OCI-MY5/Vec	MM	MM	0.5407
65	Crenolanib	S2730	KMS26	MM	MM	0.6163
65	Crenolanib	S2730	OCI-MY5/CRBN	MM	MM	0.5489
65	Crenolanib	S2730	XG2	MM	MM	0.3392
65	Crenolanib	S2730	LP1	MM	MM	0.4093
65	Crenolanib	S2730	KMS34	MM	MM	0.4234
66	Osimertinib	A808075	FR4	MM	MM	0.5816
66	Osimertinib	A808075	KMS11	MM	MM	0.4175
66	Osimertinib	A808075	KMS28PE	MM	MM	0.4759
66	Osimertinib	A808075	RPMI 8226	MM	MM	0.4288
66	Osimertinib	A808075	NCI-H929	MM	MM	0.47
66	Osimertinib	A808075	SKMM2	MM	MM	0.5062
66	Osimertinib	A808075	KMS28BM	MM	MM	0.5299
66	Osimertinib	A808075	OCI-MY5	MM	MM	0.3992
66	Osimertinib	A808075	JJN3	MM	MM	0.4392
66	Osimertinib	A808075	OPM2	MM	MM	0.4887
66	Osimertinib	A808075	MM1.S	MM	MM	0.44
66	Osimertinib	A808075	L363	MM	MM	0.4662
66	Osimertinib	A808075	AMO1	MM	MM	0.4234
66	Osimertinib	A808075	KMS12PE	MM	MM	0.46
66	Osimertinib	A808075	EJM	MM	MM	0.4288
66	Osimertinib	A808075	U266	MM	MM	0.4514
66	Osimertinib	A808075	MM1.R	MM	MM	0.45
66	Osimertinib	A808075	KMS18	MM	MM	0.4418
66	Osimertinib	A808075	OCI-MY7	MM	MM	0.42
66	Osimertinib	A808075	OCI-MY5/Vec	MM	MM	0.5349
66	Osimertinib	A808075	KMS26	MM	MM	0.5318
66	Osimertinib	A808075	OCI-MY5/CRBN	MM	MM	0.5511
66	Osimertinib	A808075	XG2	MM	MM	0.4218
66	Osimertinib	A808075	LP1	MM	MM	0.4056
66	Osimertinib	A808075	KMS34	MM	MM	0.3371
67	Lenvatinib	L329400	FR4	MM	MM	1.0152
67	Lenvatinib	L329400	KMS11	MM	MM	0.8139
67	Lenvatinib	L329400	KMS28PE	MM	MM	0.8769
67	Lenvatinib	L329400	RPMI 8226	MM	MM	0.9185
67	Lenvatinib	L329400	NCI-H929	MM	MM	0.92
67	Lenvatinib	L329400	SKMM2	MM	MM	0.9429
67	Lenvatinib	L329400	KMS28BM	MM	MM	0.877
67	Lenvatinib	L329400	OCI-MY5	MM	MM	0.8401
67	Lenvatinib	L329400	JJN3	MM	MM	0.8972
67	Lenvatinib	L329400	OPM2	MM	MM	0.8925
67	Lenvatinib	L329400	MM1.S	MM	MM	0.88
67	Lenvatinib	L329400	L363	MM	MM	0.8802
67	Lenvatinib	L329400	AMO1	MM	MM	0.9628
67	Lenvatinib	L329400	KMS12PE	MM	MM	0.94
67	Lenvatinib	L329400	EJM	MM	MM	0.9701
67	Lenvatinib	L329400	U266	MM	MM	0.992
67	Lenvatinib	L329400	MM1.R	MM	MM	0.85
67	Lenvatinib	L329400	KMS18	MM	MM	0.9769
67	Lenvatinib	L329400	OCI-MY7	MM	MM	0.92
67	Lenvatinib	L329400	OCI-MY5/Vec	MM	MM	0.9492
67	Lenvatinib	L329400	KMS26	MM	MM	0.8843
67	Lenvatinib	L329400	OCI-MY5/CRBN	MM	MM	0.9444
67	Lenvatinib	L329400	XG2	MM	MM	0.9055
67	Lenvatinib	L329400	LP1	MM	MM	0.8632
67	Lenvatinib	L329400	KMS34	MM	MM	0.9116
68	Tofacitinib	S2789	FR4	MM	MM	1.0001
68	Tofacitinib	S2789	KMS11	MM	MM	0.933
68	Tofacitinib	S2789	KMS28PE	MM	MM	0.9357
68	Tofacitinib	S2789	RPMI 8226	MM	MM	1.0034
68	Tofacitinib	S2789	NCI-H929	MM	MM	0.92
68	Tofacitinib	S2789	SKMM2	MM	MM	0.9779
68	Tofacitinib	S2789	KMS28BM	MM	MM	0.9619
68	Tofacitinib	S2789	OCI-MY5	MM	MM	0.944
68	Tofacitinib	S2789	JJN3	MM	MM	0.9663
68	Tofacitinib	S2789	OPM2	MM	MM	0.9375
68	Tofacitinib	S2789	MM1.S	MM	MM	0.85
68	Tofacitinib	S2789	L363	MM	MM	0.9038
68	Tofacitinib	S2789	AMO1	MM	MM	0.9006
68	Tofacitinib	S2789	KMS12PE	MM	MM	1.01
68	Tofacitinib	S2789	EJM	MM	MM	0.9405
68	Tofacitinib	S2789	U266	MM	MM	0.8743
68	Tofacitinib	S2789	MM1.R	MM	MM	0.92
68	Tofacitinib	S2789	KMS18	MM	MM	1.0074
68	Tofacitinib	S2789	OCI-MY7	MM	MM	0.95
68	Tofacitinib	S2789	OCI-MY5/Vec	MM	MM	1.0217
68	Tofacitinib	S2789	KMS26	MM	MM	0.957
68	Tofacitinib	S2789	OCI-MY5/CRBN	MM	MM	0.9695
68	Tofacitinib	S2789	XG2	MM	MM	0.8377
68	Tofacitinib	S2789	LP1	MM	MM	0.8576
68	Tofacitinib	S2789	KMS34	MM	MM	0.8903
69	Nelarabine	755985	FR4	MM	MM	1.0119
69	Nelarabine	755985	KMS11	MM	MM	0.992
69	Nelarabine	755985	KMS28PE	MM	MM	0.9511
69	Nelarabine	755985	RPMI 8226	MM	MM	0.915
69	Nelarabine	755985	NCI-H929	MM	MM	0.95
69	Nelarabine	755985	SKMM2	MM	MM	0.9599
69	Nelarabine	755985	KMS28BM	MM	MM	0.9245
69	Nelarabine	755985	OCI-MY5	MM	MM	0.9797
69	Nelarabine	755985	JJN3	MM	MM	0.9865
69	Nelarabine	755985	OPM2	MM	MM	0.9775
69	Nelarabine	755985	MM1.S	MM	MM	0.91
69	Nelarabine	755985	L363	MM	MM	0.9196
69	Nelarabine	755985	AMO1	MM	MM	0.9475
69	Nelarabine	755985	KMS12PE	MM	MM	0.92
69	Nelarabine	755985	EJM	MM	MM	0.8893
69	Nelarabine	755985	U266	MM	MM	0.985
69	Nelarabine	755985	MM1.R	MM	MM	0.85
69	Nelarabine	755985	KMS18	MM	MM	0.9725
69	Nelarabine	755985	OCI-MY7	MM	MM	0.94
69	Nelarabine	755985	OCI-MY5/Vec	MM	MM	0.9463
69	Nelarabine	755985	KMS26	MM	MM	0.8614
69	Nelarabine	755985	OCI-MY5/CRBN	MM	MM	0.9285
69	Nelarabine	755985	XG2	MM	MM	0.9355
69	Nelarabine	755985	LP1	MM	MM	0.9398
69	Nelarabine	755985	KMS34	MM	MM	0.8802
70	Raloxifene	747974	FR4	MM	MM	0.8959
70	Raloxifene	747974	KMS11	MM	MM	0.8664
70	Raloxifene	747974	KMS28PE	MM	MM	0.8488
70	Raloxifene	747974	RPMI 8226	MM	MM	0.8599
70	Raloxifene	747974	NCI-H929	MM	MM	0.91
70	Raloxifene	747974	SKMM2	MM	MM	0.9532
70	Raloxifene	747974	KMS28BM	MM	MM	0.8888
70	Raloxifene	747974	OCI-MY5	MM	MM	0.7438
70	Raloxifene	747974	JJN3	MM	MM	0.8212
70	Raloxifene	747974	OPM2	MM	MM	0.8653
70	Raloxifene	747974	MM1.S	MM	MM	0.85
70	Raloxifene	747974	L363	MM	MM	0.8287
70	Raloxifene	747974	AMO1	MM	MM	0.7036
70	Raloxifene	747974	KMS12PE	MM	MM	0.91
70	Raloxifene	747974	EJM	MM	MM	0.8593
70	Raloxifene	747974	U266	MM	MM	0.8137
70	Raloxifene	747974	MM1.R	MM	MM	0.89
70	Raloxifene	747974	KMS18	MM	MM	0.8481
70	Raloxifene	747974	OCI-MY7	MM	MM	0.92
70	Raloxifene	747974	OCI-MY5/Vec	MM	MM	0.7872
70	Raloxifene	747974	KMS26	MM	MM	0.8687
70	Raloxifene	747974	OCI-MY5/CRBN	MM	MM	0.8569
70	Raloxifene	747974	XG2	MM	MM	0.7456
70	Raloxifene	747974	LP1	MM	MM	0.7314
70	Raloxifene	747974	KMS34	MM	MM	0.6571
71	Paclitaxel	125973	FR4	MM	MM	0.7034
71	Paclitaxel	125973	KMS11	MM	MM	0.8527
71	Paclitaxel	125973	KMS28PE	MM	MM	0.675
71	Paclitaxel	125973	RPMI 8226	MM	MM	0.7814
71	Paclitaxel	125973	NCI-H929	MM	MM	0.49
71	Paclitaxel	125973	SKMM2	MM	MM	0.9803
71	Paclitaxel	125973	KMS28BM	MM	MM	0.6981
71	Paclitaxel	125973	OCI-MY5	MM	MM	0.6664
71	Paclitaxel	125973	JJN3	MM	MM	0.9931
71	Paclitaxel	125973	OPM2	MM	MM	0.8899
71	Paclitaxel	125973	MM1.S	MM	MM	0.52
71	Paclitaxel	125973	L363	MM	MM	0.7256
71	Paclitaxel	125973	AMO1	MM	MM	0.5951
71	Paclitaxel	125973	KMS12PE	MM	MM	0.85
71	Paclitaxel	125973	EJM	MM	MM	0.7512
71	Paclitaxel	125973	U266	MM	MM	0.5098
71	Paclitaxel	125973	MM1.R	MM	MM	0.58
71	Paclitaxel	125973	KMS18	MM	MM	0.7024
71	Paclitaxel	125973	OCI-MY7	MM	MM	0.86
71	Paclitaxel	125973	OCI-MY5/Vec	MM	MM	0.4778
71	Paclitaxel	125973	KMS26	MM	MM	0.7667
71	Paclitaxel	125973	OCI-MY5/CRBN	MM	MM	0.5953
71	Paclitaxel	125973	XG2	MM	MM	0.5421
71	Paclitaxel	125973	LP1	MM	MM	0.8653
71	Paclitaxel	125973	KMS34	MM	MM	0.7874
72	Bleomycin sulfate	125066	FR4	MM	MM	0.93
72	Bleomycin sulfate	125066	KMS11	MM	MM	0.9212
72	Bleomycin sulfate	125066	KMS28PE	MM	MM	0.9013
72	Bleomycin sulfate	125066	RPMI 8226	MM	MM	0.9568
72	Bleomycin sulfate	125066	NCI-H929	MM	MM	0.95
72	Bleomycin sulfate	125066	SKMM2	MM	MM	0.9523
72	Bleomycin sulfate	125066	KMS28BM	MM	MM	0.9686
72	Bleomycin sulfate	125066	OCI-MY5	MM	MM	0.9
72	Bleomycin sulfate	125066	JJN3	MM	MM	0.9273
72	Bleomycin sulfate	125066	OPM2	MM	MM	0.9735
72	Bleomycin sulfate	125066	MM1.S	MM	MM	0.83
72	Bleomycin sulfate	125066	L363	MM	MM	0.8703
72	Bleomycin sulfate	125066	AMO1	MM	MM	0.8853
72	Bleomycin sulfate	125066	KMS12PE	MM	MM	0.93
72	Bleomycin sulfate	125066	EJM	MM	MM	0.8782
72	Bleomycin sulfate	125066	U266	MM	MM	0.8211
72	Bleomycin sulfate	125066	MM1.R	MM	MM	0.8
72	Bleomycin sulfate	125066	KMS18	MM	MM	0.8357
72	Bleomycin sulfate	125066	OCI-MY7	MM	MM	0.92
72	Bleomycin sulfate	125066	OCI-MY5/Vec	MM	MM	0.9485
72	Bleomycin sulfate	125066	KMS26	MM	MM	0.8886
72	Bleomycin sulfate	125066	OCI-MY5/CRBN	MM	MM	0.9992
72	Bleomycin sulfate	125066	XG2	MM	MM	0.5734
72	Bleomycin sulfate	125066	LP1	MM	MM	0.8706
72	Bleomycin sulfate	125066	KMS34	MM	MM	0.5657
73	Arsenic trioxide	92859	FR4	MM	MM	0.9153
73	Arsenic trioxide	92859	KMS11	MM	MM	0.6731
73	Arsenic trioxide	92859	KMS28PE	MM	MM	0.9033
73	Arsenic trioxide	92859	RPMI 8226	MM	MM	0.7325
73	Arsenic trioxide	92859	NCI-H929	MM	MM	0.34
73	Arsenic trioxide	92859	SKMM2	MM	MM	0.8587
73	Arsenic trioxide	92859	KMS28BM	MM	MM	0.8001
73	Arsenic trioxide	92859	OCI-MY5	MM	MM	0.6386
73	Arsenic trioxide	92859	JJN3	MM	MM	0.8112
73	Arsenic trioxide	92859	OPM2	MM	MM	0.9602
73	Arsenic trioxide	92859	MM1.S	MM	MM	0.34
73	Arsenic trioxide	92859	L363	MM	MM	0.7017
73	Arsenic trioxide	92859	AMO1	MM	MM	0.6752
73	Arsenic trioxide	92859	KMS12PE	MM	MM	0.67
73	Arsenic trioxide	92859	EJM	MM	MM	0.596
73	Arsenic trioxide	92859	U266	MM	MM	0.6539
73	Arsenic trioxide	92859	MM1.R	MM	MM	0.34
73	Arsenic trioxide	92859	KMS18	MM	MM	0.7167
73	Arsenic trioxide	92859	OCI-MY7	MM	MM	0.43
73	Arsenic trioxide	92859	OCI-MY5/Vec	MM	MM	0.5846
73	Arsenic trioxide	92859	KMS26	MM	MM	0.7045
73	Arsenic trioxide	92859	OCI-MY5/CRBN	MM	MM	0.5901
73	Arsenic trioxide	92859	XG2	MM	MM	0.5002
73	Arsenic trioxide	92859	LP1	MM	MM	0.6981
73	Arsenic trioxide	92859	KMS34	MM	MM	0.204
74	Imatinib	743414	FR4	MM	MM	0.8162
74	Imatinib	743414	KMS11	MM	MM	0.7138
74	Imatinib	743414	KMS28PE	MM	MM	0.7903
74	Imatinib	743414	RPMI 8226	MM	MM	0.8848
74	Imatinib	743414	NCI-H929	MM	MM	0.93
74	Imatinib	743414	SKMM2	MM	MM	0.9264
74	Imatinib	743414	KMS28BM	MM	MM	0.9016
74	Imatinib	743414	OCI-MY5	MM	MM	0.7933
74	Imatinib	743414	JJN3	MM	MM	0.789
74	Imatinib	743414	OPM2	MM	MM	0.7524
74	Imatinib	743414	MM1.S	MM	MM	0.88
74	Imatinib	743414	L363	MM	MM	0.7493
74	Imatinib	743414	AMO1	MM	MM	0.7886
74	Imatinib	743414	KMS12PE	MM	MM	0.9
74	Imatinib	743414	EJM	MM	MM	0.8867
74	Imatinib	743414	U266	MM	MM	0.7826
74	Imatinib	743414	MM1.R	MM	MM	0.84
74	Imatinib	743414	KMS18	MM	MM	0.8072
74	Imatinib	743414	OCI-MY7	MM	MM	0.93
74	Imatinib	743414	OCI-MY5/Vec	MM	MM	0.8038
74	Imatinib	743414	KMS26	MM	MM	0.9184
74	Imatinib	743414	OCI-MY5/CRBN	MM	MM	0.892
74	Imatinib	743414	XG2	MM	MM	0.8385
74	Imatinib	743414	LP1	MM	MM	0.7854
74	Imatinib	743414	KMS34	MM	MM	0.5617
75	Apilimod	sc-480051	FR4	MM	MM	-1
75	Apilimod	sc-480051	KMS11	MM	MM	-1
75	Apilimod	sc-480051	KMS28PE	MM	MM	-1
75	Apilimod	sc-480051	RPMI 8226	MM	MM	-1
75	Apilimod	sc-480051	NCI-H929	MM	MM	0.73
75	Apilimod	sc-480051	SKMM2	MM	MM	-1
75	Apilimod	sc-480051	KMS28BM	MM	MM	-1
75	Apilimod	sc-480051	OCI-MY5	MM	MM	-1
75	Apilimod	sc-480051	JJN3	MM	MM	-1
75	Apilimod	sc-480051	OPM2	MM	MM	-1
75	Apilimod	sc-480051	MM1.S	MM	MM	0.79
75	Apilimod	sc-480051	L363	MM	MM	-1
75	Apilimod	sc-480051	AMO1	MM	MM	-1
75	Apilimod	sc-480051	KMS12PE	MM	MM	0.65
75	Apilimod	sc-480051	EJM	MM	MM	-1
75	Apilimod	sc-480051	U266	MM	MM	-1
75	Apilimod	sc-480051	MM1.R	MM	MM	0.77
75	Apilimod	sc-480051	KMS18	MM	MM	-1
75	Apilimod	sc-480051	OCI-MY7	MM	MM	0.83
75	Apilimod	sc-480051	OCI-MY5/Vec	MM	MM	0.9606
75	Apilimod	sc-480051	KMS26	MM	MM	-1
75	Apilimod	sc-480051	OCI-MY5/CRBN	MM	MM	0.8306
75	Apilimod	sc-480051	XG2	MM	MM	-1
75	Apilimod	sc-480051	LP1	MM	MM	-1
75	Apilimod	sc-480051	KMS34	MM	MM	-1
76	Auranofin	15316	FR4	MM	MM	-1
76	Auranofin	15316	KMS11	MM	MM	-1
76	Auranofin	15316	KMS28PE	MM	MM	-1
76	Auranofin	15316	RPMI 8226	MM	MM	-1
76	Auranofin	15316	NCI-H929	MM	MM	0.08
76	Auranofin	15316	SKMM2	MM	MM	-1
76	Auranofin	15316	KMS28BM	MM	MM	-1
76	Auranofin	15316	OCI-MY5	MM	MM	-1
76	Auranofin	15316	JJN3	MM	MM	-1
76	Auranofin	15316	OPM2	MM	MM	-1
76	Auranofin	15316	MM1.S	MM	MM	0.09
76	Auranofin	15316	L363	MM	MM	-1
76	Auranofin	15316	AMO1	MM	MM	-1
76	Auranofin	15316	KMS12PE	MM	MM	0.33
76	Auranofin	15316	EJM	MM	MM	-1
76	Auranofin	15316	U266	MM	MM	-1
76	Auranofin	15316	MM1.R	MM	MM	0.05
76	Auranofin	15316	KMS18	MM	MM	-1
76	Auranofin	15316	OCI-MY7	MM	MM	0.07
76	Auranofin	15316	OCI-MY5/Vec	MM	MM	0.0417
76	Auranofin	15316	KMS26	MM	MM	-1
76	Auranofin	15316	OCI-MY5/CRBN	MM	MM	0.0579
76	Auranofin	15316	XG2	MM	MM	-1
76	Auranofin	15316	LP1	MM	MM	-1
76	Auranofin	15316	KMS34	MM	MM	-1
1	Venetoclax	V-3579	JVM2	NHL	Mantle	0.7296
1	Venetoclax	V-3579	Karpas-299	NHL	TCL	0.8287
1	Venetoclax	V-3579	My-La	NHL	TCL	0.8722
1	Venetoclax	V-3579	SR-786	NHL	TCL	0.9518
1	Venetoclax	V-3579	Mino	NHL	Mantle	0.8765
1	Venetoclax	V-3579	JeKo-1	NHL	Mantle	0.6865
1	Venetoclax	V-3579	Se-Ax	NHL	TCL	0.1957
1	Venetoclax	V-3579	Granta-519	NHL	Mantle	0.2119
1	Venetoclax	V-3579	HuT 78	NHL	TCL	0.7522
1	Venetoclax	V-3579	SU-DHL1	NHL	TCL	0.6963
1	Venetoclax	V-3579	SU-DHL2	NHL	DLBCL	0.9824
1	Venetoclax	V-3579	SU-DHL6	NHL	DLBCL	0.0483
1	Venetoclax	V-3579	OCI-LY1	NHL	DLBCL	0.1759
1	Venetoclax	V-3579	OCI-LY3	NHL	DLBCL	0.1791
1	Venetoclax	V-3579	OCI-LY19	NHL	DLBCL	0.2475
2	Idelalisib	759224	JVM2	NHL	Mantle	0.6059
2	Idelalisib	759224	Karpas-299	NHL	TCL	0.8915
2	Idelalisib	759224	My-La	NHL	TCL	0.8104
2	Idelalisib	759224	SR-786	NHL	TCL	0.916
2	Idelalisib	759224	Mino	NHL	Mantle	0.8818
2	Idelalisib	759224	JeKo-1	NHL	Mantle	0.8416
2	Idelalisib	759224	Se-Ax	NHL	TCL	0.7309
2	Idelalisib	759224	Granta-519	NHL	Mantle	0.7804
2	Idelalisib	759224	HuT 78	NHL	TCL	0.85
2	Idelalisib	759224	SU-DHL1	NHL	TCL	0.7823
2	Idelalisib	759224	SU-DHL2	NHL	DLBCL	0.9621
2	Idelalisib	759224	SU-DHL6	NHL	DLBCL	0.6938
2	Idelalisib	759224	OCI-LY1	NHL	DLBCL	0.7371
2	Idelalisib	759224	OCI-LY3	NHL	DLBCL	0.8094
2	Idelalisib	759224	OCI-LY19	NHL	DLBCL	0.8059
3	Panobinostat	P-3703	JVM2	NHL	Mantle	0.347
3	Panobinostat	P-3703	Karpas-299	NHL	TCL	0.187
3	Panobinostat	P-3703	My-La	NHL	TCL	0.4219
3	Panobinostat	P-3703	SR-786	NHL	TCL	0.3736
3	Panobinostat	P-3703	Mino	NHL	Mantle	0.3028
3	Panobinostat	P-3703	JeKo-1	NHL	Mantle	0.2836
3	Panobinostat	P-3703	Se-Ax	NHL	TCL	0.2437
3	Panobinostat	P-3703	Granta-519	NHL	Mantle	0.4236
3	Panobinostat	P-3703	HuT 78	NHL	TCL	0.2486
3	Panobinostat	P-3703	SU-DHL1	NHL	TCL	0.2297
3	Panobinostat	P-3703	SU-DHL2	NHL	DLBCL	0.2862
3	Panobinostat	P-3703	SU-DHL6	NHL	DLBCL	0.5008
3	Panobinostat	P-3703	OCI-LY1	NHL	DLBCL	0.1672
3	Panobinostat	P-3703	OCI-LY3	NHL	DLBCL	0.3224
3	Panobinostat	P-3703	OCI-LY19	NHL	DLBCL	0.3597
4	Pomalidomide	775351	JVM2	NHL	Mantle	0.889
4	Pomalidomide	775351	Karpas-299	NHL	TCL	0.9143
4	Pomalidomide	775351	My-La	NHL	TCL	0.8754
4	Pomalidomide	775351	SR-786	NHL	TCL	0.9474
4	Pomalidomide	775351	Mino	NHL	Mantle	0.8842
4	Pomalidomide	775351	JeKo-1	NHL	Mantle	0.8429
4	Pomalidomide	775351	Se-Ax	NHL	TCL	0.767
4	Pomalidomide	775351	Granta-519	NHL	Mantle	0.8697
4	Pomalidomide	775351	HuT 78	NHL	TCL	0.9859
4	Pomalidomide	775351	SU-DHL1	NHL	TCL	0.8456
4	Pomalidomide	775351	SU-DHL2	NHL	DLBCL	0.9173
4	Pomalidomide	775351	SU-DHL6	NHL	DLBCL	0.9885
4	Pomalidomide	775351	OCI-LY1	NHL	DLBCL	0.9643
4	Pomalidomide	775351	OCI-LY3	NHL	DLBCL	0.9788
4	Pomalidomide	775351	OCI-LY19	NHL	DLBCL	0.8543
5	Vemurafenib	761431	JVM2	NHL	Mantle	0.9238
5	Vemurafenib	761431	Karpas-299	NHL	TCL	0.969
5	Vemurafenib	761431	My-La	NHL	TCL	0.9764
5	Vemurafenib	761431	SR-786	NHL	TCL	0.9802
5	Vemurafenib	761431	Mino	NHL	Mantle	0.9173
5	Vemurafenib	761431	JeKo-1	NHL	Mantle	0.9705
5	Vemurafenib	761431	Se-Ax	NHL	TCL	0.6729
5	Vemurafenib	761431	Granta-519	NHL	Mantle	0.9566
5	Vemurafenib	761431	HuT 78	NHL	TCL	0.9635
5	Vemurafenib	761431	SU-DHL1	NHL	TCL	0.8672
5	Vemurafenib	761431	SU-DHL2	NHL	DLBCL	0.9721
5	Vemurafenib	761431	SU-DHL6	NHL	DLBCL	0.9202
5	Vemurafenib	761431	OCI-LY1	NHL	DLBCL	0.9332
5	Vemurafenib	761431	OCI-LY3	NHL	DLBCL	0.9507
5	Vemurafenib	761431	OCI-LY19	NHL	DLBCL	0.9119
6	Everolimus	733504	JVM2	NHL	Mantle	0.64
6	Everolimus	733504	Karpas-299	NHL	TCL	0.6821
6	Everolimus	733504	My-La	NHL	TCL	0.7109
6	Everolimus	733504	SR-786	NHL	TCL	0.7287
6	Everolimus	733504	Mino	NHL	Mantle	0.7201
6	Everolimus	733504	JeKo-1	NHL	Mantle	0.8761
6	Everolimus	733504	Se-Ax	NHL	TCL	0.5451
6	Everolimus	733504	Granta-519	NHL	Mantle	0.7829
6	Everolimus	733504	HuT 78	NHL	TCL	0.6986
6	Everolimus	733504	SU-DHL1	NHL	TCL	0.6386
6	Everolimus	733504	SU-DHL2	NHL	DLBCL	0.5657
6	Everolimus	733504	SU-DHL6	NHL	DLBCL	0.6852
6	Everolimus	733504	OCI-LY1	NHL	DLBCL	0.6655
6	Everolimus	733504	OCI-LY3	NHL	DLBCL	0.7855
6	Everolimus	733504	OCI-LY19	NHL	DLBCL	0.5919
7	Carfilzomib	758252	JVM2	NHL	Mantle	0.0748
7	Carfilzomib	758252	Karpas-299	NHL	TCL	0.25
7	Carfilzomib	758252	My-La	NHL	TCL	0.1903
7	Carfilzomib	758252	SR-786	NHL	TCL	0.25
7	Carfilzomib	758252	Mino	NHL	Mantle	0.0636
7	Carfilzomib	758252	JeKo-1	NHL	Mantle	0.0922
7	Carfilzomib	758252	Se-Ax	NHL	TCL	0.1129
7	Carfilzomib	758252	Granta-519	NHL	Mantle	0.094
[truncated: 1,042 more rows]
