# Supplementary material for: “Direct to Drug” screening as a precision medicine tool in multiple myeloma
Source: Blood Cancer J. 2020 May 11;10(5):54. doi: 10.1038/s41408-020-0320-7 (PMC7214452; doi:10.1038/s41408-020-0320-7)
Supplement: Supplementary file 5 — Supplemental Table T5 [file 41408_2020_320_MOESM5_ESM.xlsx]

## Sheet: Sheet1
Supplemental Table T5. Sensitivities of MMDP drugs for all studied MM patient samples; drug sensitivity is quantified by the normalized area under the curve (Norm AUC). Blank cells indicate missing values (drug not tested).
Patient Count	Patient ID	Patient Name	Venetoclax	Idelalisib	Panobinostat	Pomalidomide	Vemurafenib	Everolimus	Carfilzomib	Ibrutinib	APY0201	Selinexor	Afuresertib	Trametinib	Ponatinib	Palbociclib	Vorinostat	Ruxolitinib	Vismodegib	Ixazomib	Alisertib	Sorafenib	Lenalidomide	Romidepsin	Belinostat	Dinaciclib	Bendamustine hydrochloride	Enasidenib	Sunitinib	Dasatinib	JQ1	Quizartinib	Doramapimod	Buparlisib	Idasanutlin	CPI0610	Otx-015	LGH-447	Crizotinib	Dovitinib	Bortezomib	Cladribine	Dexamethasone	Iberdomide	Afatinib	Decitabine	Cobimetinib	Clofarabine	Temsirolimus
1	8	Patient 8	0.43	0.77	0.49	0.87	0.81	0.69	0.37	0.76	0.93	0.46	0.41	0.66	0.55	0.58
2	9	Patient 9	0.08	0.71	0.53	0.88	0.79	0.82	0.18	0.7	0.42	0.34	0.44	0.87	0.46	0.49	0.44	0.86	0.84		0.82	0.54	0.83	0.32	0.39	0.2	0.76	0.83	0.51	0.77	0.71	0.69	0.77	0.72	0.94	0.84	0.75		0.49	0.42	0.24	0.78	0.84		0.42	0.86	0.59	0.87	0.89
3	10	Patient 10	0.445	0.7959	0.3066	0.8788	0.9659	0.6509	0.1064	0.843	0.5195	0.4198	0.476	0.8766	0.4703	0.6468	0.4373	0.8865	0.8419		0.8678	0.7876	0.8914	0.3639	0.3056	0.4022	0.7693	0.8477	0.501	0.8889	0.6776	0.8182	0.7728	0.6945	0.8638	0.7232	0.8201		0.4643	0.6505	0.1657	0.8855	0.6365		0.7137	0.8817	0.5411	0.8738	0.843
4	11	Patient 11	0.5514	0.8346	0.5609	0.9236	0.8699	0.6185	0.1686	0.8935	0.7602	0.1601	0.4512	0.939	0.6107	0.62	0.7412	0.7778	0.8366		0.8185	0.8685	0.9026	0.6062	0.6105	0.3353	0.7952	0.933	0.6214	0.9067	0.7471	0.8249	0.8256	0.7792	0.8638	0.792	0.7222		0.5106	0.633	0.205	0.8134	0.7805		0.6064	0.9412	0.5825	0.6504	0.8602
5	12	Patient 12	0.3238	0.9033	0.481	0.7239	0.8571	0.9227	0.2449	0.7956	0.6611	0.5337	0.5485	0.8806	0.4321	0.8372	0.4793	0.9069	0.8361		0.7591	0.6746	0.8048	0.4561	0.4509	0.369	0.8427	0.8301	0.6196	0.7353	0.6747	0.8501	0.8105	0.8109	0.7428	0.758	0.6812		0.4873	0.6304	0.3675	0.66	0.9538		0.7858	0.9385	0.6502	0.7648	0.7677
6	13	Patient 13	0.7248	0.8255	0.5232	0.9595	0.99	0.6926	0.4426	0.9915	0.7377	0.6538	0.491	0.9626	0.5005	0.7938	0.5482	0.855	0.8694		0.8222	0.7451	0.8894	0.5393	0.584	0.5418	0.9048	0.7463	0.659	0.8402	0.5638	0.9449	0.93	0.7521	0.8765	0.7252	0.5763		0.4745	0.7623	0.4543	0.7999	0.7879		0.5535	0.981	0.6184	0.7256	0.8253
7	14	Patient 14	0.4525	0.873	0.4498	0.8352	0.9388	0.7829	0.1348	0.7893	0.6801	0.4869	0.5464	0.6607	0.466	0.8121	0.4006	0.5828	0.9685		0.7312	0.7171	0.7009	0.362	0.4518	0.3308	0.7968	0.9552	0.7778	0.7323	0.5171	0.9813	0.8853	0.6045	0.9373	0.7239	0.7179		0.5776	0.7163	0.2882	0.8462	0.96		0.8499	0.9405	0.7285	0.6468	0.8711
8	15	Patient 15	0.4353	0.8268	0.2008	0.8747	0.9759	0.7976	0.1713	0.9974	0.6738	0.2279	0.3605	0.5152	0.2591	0.4866	0.371	0.9717	0.8259	0.2152	0.8921	0.6151	0.9299	0.2772	0.2155	0.1192	0.8046	0.842	0.4949	0.8077	0.4634	0.805	0.8676	0.4688	0.9011	0.6434	0.6027		0.4925	0.484	0.1275	0.8101	0.7191		0.6268	0.9674	0.4646	0.7614	0.768
9	16	Patient 16	0.3706	0.5705	0.4851	0.7882	0.8155	0.791	0.4727	1.0078	0.7644	0.4577	0.4341	0.811	0.3711	0.5461	0.2786	0.8536	0.8399	0.3208	0.9172	0.73	0.7878	0.7866	0.3634	0.7573	0.7678	0.9621	0.573	0.6495	0.5068	0.6909	0.7996	0.5054	0.9047	0.5448	0.74		0.4705	0.799	0.4463	0.7396	0.994		0.375	0.9755	0.6904	0.8295	0.9785
10	17	Patient 17	0.3429	0.8062	0.4849	1.0319	0.8525	0.8976	0.3306	0.9807	0.9145	0.8569	0.6766	0.9935	0.5296	0.9918	0.7982	0.9442	0.8852	0.6389	0.9168	1.0117	0.9029	0.718	0.6182	0.3699	0.9504	0.9968	0.7528	0.96	0.7757	0.9799	0.9713	0.8014	0.9891	0.8925	0.9641		0.8972	0.7299	0.3948	0.9812	0.8333		0.8931	0.9283	0.7004	0.9871	0.9931
11	18	Patient 18	0.2134	0.765	0.5295	0.8083	0.93	0.7063	0.5457	0.9127	0.9042	0.7568	0.5117	0.9156	0.5249	0.8513
12	19	Patient 19	0.1116	0.6492	0.2021	0.9192	0.9736	0.7682	0.2303	0.9831	0.8741	0.6712	0.3451	0.6655	0.3301	0.7938	0.5283	0.8522	0.9007	0.5863	0.8809	0.6863	0.8399	0.1213	0.2627	0.0748	0.8052	0.93	0.5511	0.8907	0.4949	0.9588	0.6772	0.4073	0.8604	0.664	0.5459		0.4559	0.7157	0.3888	0.9309	0.398		0.3938	0.9388	0.5961	0.7122	0.7023
13	20	Patient 20	0.6943	0.8809	0.2885	0.9978	0.9101	0.7576	0.1699	0.9327	0.8327	0.3894	0.5191	0.8749	0.4549	0.7213
14	21	Patient 21	0.5191	0.5714	0.2059	0.7124	0.6518	0.4689	0.2313	0.7119	0.6154	0.2257	0.3639	0.8534	0.3732	0.6793	0.3838	0.477	0.626	0.2866	0.7229	0.7626	0.6697	0.2201	0.1722	0.1093	0.942	0.8915	0.7457	0.5422	0.2247	0.7514	0.713	0.3719	0.9066	0.4379	0.3385		0.6319	0.7336	0.1778	0.7716	0.6241
15	22	Patient 22	0.7387	0.7622	0.6216	0.9427	0.9501	0.9129	0.1574	0.9109	0.754	0.245	0.6539	0.8027	0.4586	0.8579	0.7831	0.9534	0.8655	0.3446	0.9032	0.9736	0.7465	0.4884	0.5928	0.3385	0.6713	0.8595	0.8868	0.8236	0.7867	0.8621	0.9362	0.7425	0.8527	0.8305	0.6666		0.7967	0.7931	0.2964	0.8885	0.7372		0.9221	0.9698	0.8784	0.9671	0.84
16	23	Patient 23	0.4002	0.6487	0.4543	0.6799	0.9917	0.8658	0.4287	0.7334	0.4731	0.4594	0.5117	0.7054	0.4555	0.669	0.4757	0.6885	0.7957	0.5561	0.8091	0.7749	0.7967	0.6787	0.3567	0.3346	0.7611	0.9946	0.8265	0.8109	0.3544	0.7567	0.6881	0.5813	0.967	0.4977	0.5421	0.5394	0.6035	0.463	0.5962	0.5549	0.7566		0.5562	0.9252	0.6928	0.7877	0.6773
17	24	Patient 24	0.1547	0.5428	0.2411	0.4778	0.7822	0.6272	0.2079	0.9868	0.707	0.6631	0.2074	0.4474	0.3462	0.5392	0.4401	0.5358	0.6098	0.3513	0.6495	0.7219	0.7632	0.1756	0.4573	0.4883	0.7306	0.682	0.3551	0.9119	0.5507	0.6701	0.4236	0.2312	0.6017	0.4408	0.379	0.6489	0.2354	0.8903	0.2143	0.6957	0.7386		0.3128	0.7438	0.3754	0.6575	0.6354
18	25	Patient 25	0.5824	0.358	0.2832	0.6143	0.9287	0.3532	0.8712	0.9748	0.7101	0.8487	0.3864	0.9385	0.6415	0.8311	0.4348	0.6252	0.4898	0.983	0.603	0.9468	0.681	0.2053	0.1787	0.4271	0.9469	0.691	0.4195	0.6783	0.3904	1.1316	0.3521	0.8757	0.9996	0.3338	0.3402	0.2978	0.1989	0.3586	0.3275	0.4014	0.9764		0.4973	0.9	0.4226	0.5208	0.6114
19	26	Patient 26	0.0838	0.9865	0.2582	0.9249	0.9887	0.8999	0.0509	1.0089	0.9987	0.0722	0.5604	0.6991	0.3354	0.8353	0.8261	0.6016	0.8552	0.2232	0.9103	0.4463	0.8307	0.366	0.6733	0.1449	1.0032	0.9001	0.7204	0.9296	0.5852	0.7771	0.9865	0.4467	0.995	0.9724	0.8466	0.4337	0.5633	0.708	0.2484	0.9892	0.9006		0.5008	0.8646	0.5866	0.4979	0.8267
20	27	Patient 27	0.1443	0.6872	0.5837	0.9163	0.957	0.7407	0.2563	0.9913	0.9553	0.3414	0.5741	0.9128	0.9199	0.7906
21	29	Patient 29	0.2947	0.6007	0.3104	0.6704	0.9008	0.5279	0.287	0.7506	0.6511	0.322	0.4316	0.6377	0.3767	0.5111	0.2969	0.6441	0.7465	0.3972	0.8054	0.6457	0.848	0.3603	0.2468	0.3054	0.9391	0.7735	0.4931	0.7007	0.1598	0.5611	0.5889	0.412	0.6099	0.3378	0.4459	0.3776	0.2808	0.5331	0.3393	0.8963	0.5608
22	30	Patient 30	0.2981	0.7703	0.2126	0.6075	0.8843	0.5417	0.1154	0.9365	0.7412	0.1001	0.3387	0.6221	0.4592	0.6283	0.4893	0.8214	0.8024	0.1425	0.7243	0.8303	0.6179	0.227	0.2682	0.0064	0.7703	0.9426	0.3906	0.5941	0.3617	0.6988	0.7248	0.3411	0.7444	0.5254	0.4488	0.3481	0.3195	0.2379	0.0656	0.538	0.83		0.677	0.6331	0.2703	0.183	0.5399
23	31	Patient 31	0.3481	0.8772	0.6032	0.7197	0.8405	0.8575	0.1541	0.9424	0.9733	0.3819	0.4577	0.9252	0.7823	0.793	0.8665	0.9048	0.8778	0.2485	0.8517	0.723	0.7757	0.5594	0.7219	0.3388	0.8663	0.8288	0.7684	0.8673	0.7902	0.9387	0.9759	0.6439	0.9825	0.9028	0.835	0.6521	0.5527	0.8481	0.2262	0.9067	0.9965		0.8806	0.7863	0.611	0.781	0.9711
24	32	Patient 32	0.169	0.7242	0.1732	0.8985	0.8646	0.5632	0.1515	0.892	0.6401	0.2091	0.1869	0.5694	0.3192	0.7202
25	33	Patient 33	0.3583	0.2764	0.0096	0.6704	0.885	0.4819	0.0003	0.8179	0.9777	0.4369	0.2243	0.3383	0.1231	0.5002	0.0581	0.822	0.8679	0.1889	0.4491	0.9071	0.636	0.0001	0.041	0.0004	0.795	1.0336	0.5799	0.392
26	35	Patient 35	0.4254	0.6257	0.3109	0.7975	0.7264	0.7535	0.2127	1.1071	0.553	0.4568	0.2961	0.9638	0.9148	0.7758	0.382	0.643	0.7717	0.566	0.8339	0.6664	0.7002	0.2222	0.4797	0.1745	0.6947	0.6964	0.766	0.9839	0.3679	0.7931	0.9814	0.6919	0.8734	0.8151	0.5759	0.5566	0.3195	0.8043	0.572	0.5967	0.9737		0.5736	0.9866	0.7264	0.8358	0.8396
27	36	Patient 36	0.7195	0.6311	0.34	0.5439	0.7888	0.3586	0.1317	0.8852	0.4936	0.1901	0.1928	0.4413	0.3132	0.8373	0.3123	0.5312	0.9634	0.2684	0.5132	0.8417	0.6336	0.1259	0.1452	0.0918	0.5023	0.8667	0.2984	0.5642	0.4081	0.546	0.8479	0.1604	0.7635	0.373	0.3971	0.1701	0.241	0.3618	0.1812	0.3833	0.351		0.3595	0.7141	0.2396	0.2022	0.2652
28	37	Patient 37	0.3583	0.8244	0.1465	0.9909	0.7329	0.5797	0.1351	0.8279	0.2658	0.2393	0.3197	0.7474	0.2941	0.512	0.2318	0.9003	0.9562	0.1569	0.7214	0.7076	0.5755	0.1354	0.1411	0.1278	0.9473	0.8249	0.4658	0.8515
29	39	Patient 39	0.161	0.6331	0.1886	0.7575	0.8079	0.7117	0.13	0.9959	0.7568	0.3129	0.484	0.5629	0.2746	0.7022	0.539	0.7577	0.722	0.1222	0.6935	0.8062	0.8188	0.3297	0.3935	0.051	0.8766	0.7959	0.4084	0.8696	0.435	0.6661	0.6782	0.4744	0.806	0.4936	0.4235	0.4531	0.3595	0.4589	0.1333	0.9112	0.8027		0.5719	0.754	0.4695	0.8259	0.7591
30	40	Patient 40	0.7207	0.9874	0.849	0.9447	0.9614	0.715	0.0754	0.9954	0.773	0.4484	0.4505	0.8442	0.6559	0.7869	0.9882	0.9824	1.0048	0.0779	0.9618	0.9158	0.8429	0.737	0.8608	0.3502	0.808	0.9276	0.6451	0.8669	0.8189	0.9109	0.9574	0.7112	0.8738	0.8843	0.8872	0.7495	0.2895	0.7198	0.0587	0.9319	0.9738		0.7728	0.8993	0.6365	0.8807	0.957
31	41	Patient 41	0.2788	0.9862	0.5235	0.853	0.935	0.6892	0.1879	0.9571	0.8602	0.6313	0.6182	0.9001	0.7783	0.7993	0.8003	0.994	0.9758	0.2113	0.9087	0.9344	0.955	0.574	0.7526	0.9454	0.9074	0.9569	0.7157	0.9247	0.7498	0.8924	0.8968	0.8464	0.967	0.9874	0.8909	0.8755	0.613	0.9286	0.2112	0.6597	0.9774		0.7943	0.8875	0.6698	0.9676	0.9099
32	42	Patient 42	0.2806	0.7505	0.7408	0.7853	0.8842	0.8101	0.1759	0.9525	0.9762	0.8234	0.6856	0.6792	0.4552	0.7262	1.006	0.8701	0.8526	0.2581	0.7795	0.9451	0.9115	0.8436	0.9839	0.213	0.9794	0.8955	0.6686	0.7237	0.7915	0.8988	0.8433	0.616	0.9359	0.7786	0.8713	0.7335	0.6289	0.7424	0.1996	0.7317	0.4985		0.7523	0.8052	0.6077	0.7528	0.8679
33	43	Patient 43	0.1321	0.8699	0.7234	0.8923	0.9276	1.0005	0.2451	0.9761	0.8516	0.457	0.7445	0.8646	0.5402	0.8844	0.6038	0.8935	0.9243	0.4815	0.897	0.9691	1.0068	0.7093	0.6543	0.2935	0.8129	0.9816	0.7584	0.8257	0.8299	0.8736	0.7483	0.8822	0.9369	0.8988	0.9315	0.8014	0.7475	0.9144	0.3749	0.8672	0.6504		0.9568	0.956	0.7007	0.8397	0.8566
34	44	Patient 44	0.32	0.3376	0.4388	0.959	0.4193	0.3862	0.2305	0.9928	1.0021	0.2169	0.2553	0.342	0.3238	0.573	0.8004	0.3841	0.835	0.2506	0.5842	0.8939	0.909	0.4383	0.7166	0.1378	0.8221	0.9407	0.3919	0.3748	0.1942	0.4426	0.4731	0.162	0.6313	0.2907	0.3747	0.2228	0.2113	0.2455	0.179	0.6321	0.6358		0.4625	0.5778	0.2224	0.3182	0.3936
35	45	Patient 45	0.1203	0.3782	0.1296	0.9949	0.725	0.6669	0.1073	0.8875	0.4959	0.133	0.431	0.9017	0.4053	0.6324	0.2342	0.5983	0.6932	0.2537	0.7119	0.8059	0.942	0.1473	0.1364	0.1647	0.737	0.8426	0.6046	0.6902	0.1714	0.9064	0.4153	0.3561	0.7198	0.3798	0.3175	0.3863	0.3923	0.8021	0.2377	0.8638	0.3262		0.3974	0.8352	0.6245	0.8777	0.426
36	46	Patient 46	0.1977	0.7991	0.2895	0.8157	0.9998	0.7723	0.1163	0.9992	0.5909	0.6249	0.6422	0.943	0.7652	0.9122	0.5183	0.9612	0.8618	0.2224	0.9152	0.6509	0.8089	0.2194	0.366	0.6369	0.8824	0.9133	0.8797	0.9978	0.5639	0.871	0.9724	0.7435	0.9219	0.6741	0.6314	0.7742	0.6911	0.9098	0.1625	0.916	0.8309		0.6461	0.9709	0.9085	1.0069	0.8735
37	48	Patient 48	0.1539	0.8028	0.4902	0.9185	0.8829	0.6136	0.1428	0.8038	0.6025	0.0807	0.4986	0.8832	0.5474	0.7102	0.7369	0.9976	0.9514	0.209	0.938	0.603	0.8799	0.5353	0.5507	0.2012	0.8962	0.9507	0.6798	0.9546	0.7643	0.8597	0.9143	0.8022	0.7893	0.7964	0.7729	0.7661	0.5554	0.8442	0.1994	0.929	0.8993		0.6011	0.8993	0.6056	0.8037	0.7194
38	49	Patient 49	0.2129	0.6402	0.1641	0.8728	0.8568	0.69	0.107	0.9441	0.6292	0.2231	0.1613	0.6447	0.1827	0.6513	0.2974	0.8607	0.8904	0.2438	0.7812	0.528	0.8845	0.1505	0.1472	0.3018	0.8272	0.9069	0.3203	0.8501	0.4075	0.8864	0.7421	0.2854	0.8444	0.5332	0.4606	0.3564	0.3022	0.2799	0.1694	0.9653	0.5207
39	50	Patient 50	0.4047	0.5728	0.1844	0.6675	0.9184	0.4482	0.2586	0.6288	0.699	0.2378	0.3385	0.5842	0.2263	0.8857	0.4241	0.9017	0.885	0.3195	0.6093	0.7528	0.4809	0.3357	0.281	0.2531	0.8985	0.9756	0.5014	0.9358	0.3325	0.8919	0.5254	0.4466	0.5996	0.5851	0.4837	0.2866	0.3388	0.5179	0.3787	0.9527	0.7371		0.5672	0.9293	0.4818	0.8529	0.6419
40	51	Patient 51	0.2513	0.7327	0.2735	0.6274	0.8299	0.7026	0.1756	0.8333	0.7517	0.4787	0.5175	0.8106	0.4878	0.8449	0.4371	0.951	0.9104	0.3341	0.9113	0.5638	0.649	0.2641	0.3817	0.3473	0.8601	0.8168	0.7159	0.8152	0.5475	0.9578	0.8743	0.57	0.7856	0.6479	0.5227	0.5437	0.5595	0.5406	0.274	0.9254	0.717		0.5726	0.9877	0.7863	0.9251	0.8284
41	52	Patient 52	0.8138	0.8082	1.2108	0.9531	0.9194	0.9114	0.3792	1.3579	0.9993	0.3525	0.5378	0.1985	0.4397	0.7076	1.6211	0.8482	0.9819	0.6651	0.7365	0.4891	0.8448	1.7418	1.5485	0.075	0.7779	1.0336	0.6179	0.878	0.9273	1.0184	0.8714	0.4757	0.9453	0.9558	0.8742	0.3675	0.6484	0.3072	0.4922	0.8333	0.9831		0.8224	0.8451	0.144	0.2182	0.727
42	53	Patient 53	0.1367	0.7809	0.4367	0.7575	1.0029	0.5674	0.0651	0.6348	0.6851	0.2393	0.3787	0.5582	0.7548	0.8416
43	54	Patient 54	0.1725	0.9227	0.6313	0.9887	1	0.9914	0.1781	0.9633	0.8691	0.4738	0.59	0.9751	0.818	0.8566
44	55	Patient 55	0.338	0.9574	0.3592	0.7231	1.4982	0.8489	0.198	1.3755	0.6356	0.2808	0.2758	0.1726	0.3262	0.6619	0.3617	1.0657	0.8757	0.193	0.7811	0.7996	0.9844	0.2834	0.2489	0.0712	0.6496	0.8485	0.3398	0.776	0.9943	0.981	1.3051	0.3325	0.8058	1.3376	0.9497	0.3824	0.4424	0.2667	0.1365	0.6057	0.6836
45	58	Patient 58	0.3277	0.7127	0.366	0.7252	0.8053	0.6061	0.3762	0.8856	0.7059	0.3514	0.496	0.8692	0.3801	0.7055
46	59	Patient 59	0.3575	0.9345	0.4408	0.9954	0.9698	0.9399	0.3036	0.7223	0.654	0.5364	0.5257	0.7299	0.6352	0.7694	0.6349	0.9921	1.0012	0.6776	0.9661	1.0118	0.7207	0.3478	0.4368	0.3605	0.7072	0.9926	0.8383	0.9975	0.7842	0.2239	1.0137	0.6988	0.9342	0.7645	0.8024	0.5389	0.5133	0.7628	0.4244	0.936	0.9129		0.8648	0.804	0.7992	0.9909	0.943
47	60	Patient 60	0.638	0.9975	0.645	0.9975	0.9814	0.85	0.6432	1.1869	0.9845	0.669	0.7535	0.9356	0.7502	0.9672	0.731	0.9924	0.8228	0.7656	0.9634	0.9291	0.8567	0.7447	0.6863	0.6951	0.8667	0.9809	0.9934	1.4967
48	62	Patient 62	0.4133	0.7138	0.1904	0.6804	0.9886	0.6607	0.0871	0.7165	0.8512	0.4333	0.3206	0.6241	0.5431	0.6141	0.5201	0.8795	0.8361	0.115	0.8653	0.7219	0.9985	0.1574	0.2955	0.2549	0.8788	0.9441	0.4163	0.6038	0.4856	0.8377	0.9737	0.4654	0.8037	0.6254	0.5697	0.686	0.516	0.9048	0.1231	0.8201	0.358		0.4528	0.9226	0.6703	0.8305	0.561
49	63	Patient 63	0.082	0.8731	0.3384	0.9245	0.9267	0.9451	0.4703	0.9971	0.9153	0.7394	0.9129	0.9477	0.6544	0.9572	0.6382	0.9868	0.9552	0.6711	0.9125	0.9466	0.9151	0.3772	0.4866	0.2572	0.8763	0.8525	0.7993	0.6914	0.6734	0.8685	0.8982	0.7033	0.9491	0.8227	0.7349	0.8839	0.8922	0.8005	0.4565	0.6686	0.7273		0.8454	0.9064	0.924	0.3269	0.8882
50	65	Patient 65	0.2703	0.9942	0.2085	0.8753	0.9951	0.948	0.24	1.5587	1.0125	0.8218	0.5553	0.5437	0.5129	0.6793	0.4522	0.9842	0.9963	0.3369	0.9035	0.8696	0.8984	0.2535	0.354	0.2893	0.9088	0.3665	0.3564	0.6814
51	66	Patient 66	0.1324	0.7562	0.2552	0.8287	0.8593	0.8836	0.1515	0.9578	0.8033	0.6878	0.5893	0.8416	0.5658	0.6644	0.6983	1.0171	0.9625	0.3049	0.7832	0.8888	0.709	0.5291	0.5153	0.6339	0.9383	0.7347	0.7047	0.6119	0.5055	0.9795	0.7614	0.7375	0.9521	0.8159	0.6916	0.4952	0.6512	0.7519	0.2412	0.774	0.7933		0.86	0.999	0.8229	0.902	0.9735
52	67	Patient 67	0.8941	0.9832	0.3139	0.9102	0.989	0.9227	0.4713	1.0066	0.7737	0.3788	0.8644	0.8846	0.3986	0.6751	0.4399	0.891	0.7643	0.4378	0.9448	0.8318	0.6454	0.3394	0.2446	0.11	0.8808	0.5412	0.4748	0.6164	0.2609	0.9906	0.6429	0.5106	0.9042	0.4848	0.3562	0.4219	0.4485	0.6089	0.2661	0.4706	0.9712		0.5213	0.8943	0.5298	0.5435	0.6745
53	69	Patient 69	0.3048	0.6367	0.3052	0.856	0.927	0.7832	0.2267	0.9193	0.7769	0.5587	0.4299	0.7694	0.2998	0.5933
54	73	Patient 73	0.3976	0.8736	0.5594	0.9449	0.9936	0.9938	0.2921	0.9986	0.9998	0.7513	0.5726	0.7762	0.3728	0.7244
55	74	Patient 74	0.3501	0.7737	0.4297	0.9132	0.9974	0.74	0.1827	0.8541	0.7038	0.3847	0.4094	0.8076	0.4965	0.6234
56	75	Patient 75	0.713	0.664	0.1946	0.8109	0.9119	0.6173	0.1909	0.9831	0.553	0.1436	0.2722	0.3312	0.1549	0.5739	0.4634	0.685	0.8357	0.2829	0.8768	0.5383	0.8369	0.1611	0.1743	0.0718	0.8185	0.9575	0.4886	0.6738	0.5146	0.5744	0.7174	0.2411	0.8006	0.8242	0.6627	0.4172	0.2946	0.576	0.1757	0.6403	0.8312	0.9752	0.3696	0.9041	0.2265	0.4191	0.6492
57	77	Patient 77	0.0993	0.6556	0.628	0.7909	0.7948	0.7983	0.169	0.9084	0.8468	0.7751	0.5904	0.9441	0.6864	0.7512	0.8829	0.9221	0.7777	0.23	0.8088	0.6547	0.8301	0.7216	0.9447	0.5215	0.8172	0.9567	0.7475	0.886	0.7944	0.8038	0.8894	0.7573	0.9255	0.8088	0.8135	0.7591	0.6337	0.6932	0.2153	0.8788	0.8061	0.9788	0.513	0.9154	0.7545	0.7964	0.8403
58	78	Patient 78	0.1441	0.5822	0.1825	0.6673	0.7845	0.6117	0.1672	0.7479	0.7352	0.3171	0.4077	0.8421	0.4024	0.8166	0.2677	0.7586	0.8814	0.3284	0.8015	0.8286	0.8485	0.2042	0.2195	0.3628	0.8188	0.9075	0.5688	0.8282	0.316	0.8129	0.8374	0.5019	0.7287	0.6225	0.5685	0.5696	0.5511	0.8205	0.281	0.7686	0.9711	0.8728	0.2825	0.8256	0.663	0.7291	0.7312
59	79	Patient 14-2	0.307	0.6247	0.2303	0.7059	0.7954	0.7344	0.16	0.7362	0.7699	0.4475	0.4066	0.6925	0.5873	0.8785	0.4457	0.7701	0.8487	0.5932	0.8535	0.6723	0.7732	0.2732	0.3333	0.431	0.7948	0.8129	0.7385	0.7338	0.4845	0.797	0.801	0.6319	0.838	0.6753	0.6643	0.5386	0.5744	0.713	0.4357	0.7906	0.7149	0.8636	0.6377	0.8529	0.6174	0.7244	0.7627
60	80	Patient 80	0.494	0.6543	0.3216	0.944	0.942	0.6622	0.1369	0.9929	0.7342	0.4465	0.2593	0.8536	0.6367	0.6913	0.5534	0.7227	0.8117	0.6304	0.8833	0.826	0.969	0.3199	0.3428	0.3973	0.8166	0.9525	0.6207	0.6279	0.3798	0.5632	0.8271	0.4906	0.9061	0.5806	0.4893	0.5857	0.4789	0.6181	0.2546	0.8863	0.3985	0.7829	0.7593	0.7465	0.693	0.8373	0.9535
61	81	Patient 81	0.3694	0.8962	0.3196	0.9904	1.0004	0.8735	0.1361	0.8784	0.915	0.5745	0.5678	0.7928	0.8049	0.9858	0.5158	0.8983	0.914	0.6706	0.9657	0.9694	0.8632	0.3293	0.4416	0.3135	0.1571	0.8654	0.8615	0.8867	0.6603	0.9716	0.9301	0.7588	0.9686	0.7538	0.6871	0.666	0.5961	0.756	0.2524	0.8403	0.8362	0.9905	0.7298	0.9453	0.8314	0.766	0.847
62	82	Patient 82	0.2697	0.7091	0.1928	0.9087	0.9403	0.7911	0.0913	0.6869	0.8315	0.5547	0.4723	0.9275	0.8525	0.8442
63	84	Patient 84	0.6467	0.9321	0.4007	0.9684	0.9154	0.9438	0.1858	0.971	0.8861	0.4994	0.5726	0.9992	0.7292	0.7645	0.6176	0.9764	0.9821	0.3292	0.942	0.9106	0.9121	0.4097	0.4581	0.4218	0.8882	0.9175	0.7172	0.8956	0.679	0.9692	0.9898	0.8509	0.9591	0.7983	0.6981	0.7461	0.6672	0.7871	0.1947	0.9277	0.8509	0.9874
64	85	Patient 85	0.5674	0.5908	0.1079	0.812	0.7905	0.7197	0.1293	0.8207	0.6279	0.3968	0.6004	0.8666	0.2417	0.733
65	86	Patient 86	0.0941	0.808	0.3346	0.8756	0.8974	0.7188	0.1226	0.8574	0.7472	0.5341	0.435	0.8154	0.5209	0.8929	0.4031	0.8199	0.8218	0.5916	0.9151	0.8921	0.8567	0.3458	0.3022	0.391	0.8619	0.9025	0.6786	0.778	0.4715	0.8035	0.8688	0.506	0.9076	0.6182	0.6085	0.5694	0.5001	0.7093	0.1753	0.8078	0.3364	0.9814	0.5592	0.8613	0.9061	0.7631	0.8557
66	87	Patient 87	0.6169	0.7386	0.3093	0.9818	0.8727	0.6885	0.0789	0.9431	0.9536	0.3529	0.1713	0.8317	0.7507	0.6937	0.7388	0.8996	0.8681	0.5872	0.8302	0.7022	0.814	0.2858	0.4234	0.3582	0.724	0.9102	0.5984	0.636	0.4715	0.9272	0.7296	0.3036	0.9194	0.6395	0.582	0.3224	0.486	0.8682	0.6035	0.8152	0.9955	0.893	0.6493	0.9794	0.7965	0.8379	0.7105
67	88	Patient 88	0.1234	0.7332	0.4142	0.8485	0.9873	0.8963	0.1228	0.9308	0.8889	0.7526	0.6924	0.9261	0.8596	0.856	0.7232	0.9308	0.9513	0.5704	0.9781	0.9333	0.8161	0.4334	0.5111	0.9289	0.8971	0.8859	0.8127	0.8657	0.7108	0.8816	0.9261	0.706	0.9723	0.851	0.76	0.7984	0.6654	0.9461	0.5501	0.8758	0.6506	0.8839	0.8253	0.9483	0.9045	0.947	0.9191
68	90	Patient 11-2	0.7096	0.9899	0.6814	0.9571	0.9397	0.9414	0.1335	0.8512	0.9126	0.2796	0.7245	0.9355	0.9239	0.8568	0.904	0.9726	0.963	0.5883	0.9295	0.9896	0.9269	0.8071	0.8418	0.3595	0.8097	0.9324	0.8671	0.9366	0.8426	0.9466	0.9152	0.8483	0.9419	0.9493	0.8262	0.7143	0.7164	0.9191	0.602	0.8566	0.9358	0.9415	0.9936	0.9093	0.8906	0.7572	1.0101
69	91	Patient 91	0.4539	0.6842	0.2264	0.8989	0.9761	0.919	0.1945	0.8482	0.7559	0.4953	0.4922	0.8869	0.663	0.7664	0.3325	0.8096	0.8894	0.7396	0.9064	0.8528	0.8172	0.1458	0.2199	0.3597	0.596	0.8943	0.7917	0.6869	0.2457	0.9362	0.7239	0.4707	0.964	0.4988	0.411	0.4448	0.5032	0.5346	0.6429	0.6773	0.5899	0.8245	0.5236	0.957	0.5309	0.6552	0.7837
70	92	Patient 92	0.3593	0.6698	0.6217	0.882	1.2338	0.8426	0.377	0.9502	0.8822	0.2814	0.5014	0.5715	0.6926	0.7174	0.5407	0.8993	0.9395	0.6851	0.7721	0.9557	0.8163	0.3286	0.442	0.1015	0.6299	0.8533	0.6783	0.8022	0.6863	0.9592	0.7808	0.5853	0.8766	0.7765	0.8858	0.4196	0.5367	0.5038	0.5704	0.9054	0.8766	0.9825	0.7024	0.974	0.4343	0.9453	0.8751
71	93	Patient 93	0.0951	0.6809	0.4692	0.9459	0.7885	0.6706	0.2919	0.85	0.3227	0.3872	0.3063	0.5301	0.2799	0.6584	0.9296	0.8919	0.7304	0.1926	0.753	0.5747	0.9939	0.7407	0.7826	0.1183	0.8542	0.5918	0.2847	0.9926	0.2918	0.472	0.7699	0.6215	0.6222	0.7126	0.6148	0.2971	0.6266	0.2799	0.2386	0.9414	0.5767	1.6579	0.2564	0.9392	0.5009	0.6571	0.6301
72	94	Patient 94	0.1615	0.6129	0.3212	0.9039	0.9436	0.6656	0.206	0.8825	0.8064	0.4263	0.2475	0.7566	0.3602	0.6138	0.4861	0.8921	0.9433	0.2974	0.8693	0.6567	0.9372	0.3255	0.2873	0.3343	0.9067	0.8627	0.5927	0.7343
73	95	Patient 95	0.4822	0.522	0.2847	0.7516	0.9645	0.4253	0.2364	0.8248	0.6087	0.3083	0.2861	0.523	0.3968	0.6061	0.514	0.7585	0.9085	0.2646	0.5906	0.7567	0.8156	0.238	0.2467	0.2465	0.749	0.9358	0.5491	0.7721	0.476	0.7322	0.8493	0.3435	0.8376	0.5684	0.4806	0.3197	0.193	0.4719	0.2431	0.6358	0.8365	0.8494	0.8377	0.8836	0.4237	0.5153	0.4441
74	96	Patient 96	0.0979	0.6007	0.5762	0.7388	0.7712	0.7246	0.2851	0.8128	0.7666	0.4133	0.3893	0.6255	0.2768	0.6438	0.6024	0.7565	0.8108	0.4505	0.7209	0.5989	0.6921	0.5289	0.4938	0.354	0.7097	0.8618	0.7178	0.6729	0.4674	0.6977	0.6036	0.5313	0.9032	0.4848	0.5327	0.5069	0.3471	0.5269	0.3633	0.6017	0.6759	0.7831	0.3561	0.9948	0.4959	0.6124	0.6678
75	99	Patient 99	0.176	0.4458	0.3018	0.6448	0.7398	0.4989	0.2649	0.6117	0.6597	0.6161	0.5159	0.7256	0.6114	0.6559	0.4056	0.5617	0.4774	0.3219	0.5401	0.5027	0.6162	0.3129	0.3915	0.44	0.7405	0.7411	0.6002	0.5546
76	100	Patient 100	0.0691	0.6338	0.0627	0.7709	0.8412	0.4049	0.1134	0.8802	0.5743	0.2683	0.263	0.3496	0.1791	0.5826	0.1825	0.8328	0.7358	0.1663	0.6288	0.7386	0.5957	0.2819	0.1592	0.115	0.8133	0.8544	0.4327	0.7155	0.1952	0.9659	0.4751	0.1132	0.7138	0.4208	0.4406	0.3454	0.1415	0.4706	0.2794	0.7331	0.3413	0.9115	0.3133	0.8952	0.2693	0.5082	0.7593
77	101	Patient 101	0.2947	0.8073	0.6903	0.8297	0.8527	0.9134	0.6028	1.3066	0.9825	0.8852	0.6645	0.9838	0.9209	0.9288	0.5509	0.9612	0.9188	0.5756	0.8951	0.5974	0.8937	0.7076	0.8184	0.9865	0.8495	0.9725	0.8893	0.8752	0.7776	0.996	0.9176	0.6916	0.9341	0.7686	0.8939	0.7348	0.64	0.92	0.6069	0.876	0.8281	0.9687	0.8323	0.9278	0.6492	0.8664	0.8341
78	103	Patient 103	0.0892	0.8963	0.7568	0.8276	0.9198	0.7874	0.38	0.9485	0.8681	0.4812	0.51	0.8186	0.4666	0.717	0.9377	0.819	0.8522	0.3642	0.9107	0.7961	0.8514	0.7954	0.7828	0.3368	0.8066	0.8093	0.7768	0.8378	0.9264	0.9059	0.9878	0.8412	0.9605	0.8292	0.9932	0.8024	0.6659	0.5932	0.3107	0.8774	0.8486	0.8476	0.5617	0.7566	0.5446	0.7636	0.8434
79	104	Patient 104	0.0593	0.7531	0.3353	0.8299	0.8792	0.8062	0.1113	0.9789	0.935	0.4559	0.5115	0.7364	0.4761	0.9115	0.5591	0.8883	0.8992	0.2375	0.9186	0.7549	0.7625	0.3859	0.4363	0.4112	0.8591	0.9381	0.7694	0.7421	0.804	0.8796	0.8952	0.6837	0.9338	0.9223	0.8828	0.6945	0.4978	0.6365	0.1797	0.8934	0.4832	0.8405	0.7776	0.8922	0.646	0.7431	0.8858
80	105	Patient 105	0.1132	0.7664	0.1098	0.4295	0.897	0.6553	0.0796	0.6394	0.8038	0.1534	0.4498	0.8733	0.221	0.6925	0.139	0.4323	0.7817	0.176	0.7067	0.6479	0.3918	0.0925	0.126	0.0485	0.898	0.8946	0.3023	0.7517
81	106	Patient 106	0.4412	0.6644	0.1903	0.7977	0.7521	0.6656	0.0829	0.9493	0.3757	0.3008	0.2009	0.7577	0.3167	0.6466	0.5774	0.8585	0.8054	0.2412	0.8288	0.7418	0.8332	0.2525	0.2425	0.2759	0.7247	0.8011	0.4127	0.9529	0.5496	0.7229	0.8294	0.3408	0.8252	0.703	0.4951	0.3767	0.2639	0.4827	0.153	0.6464	0.3947	0.7225	0.5076	0.8682	0.677	0.9963	0.6949
82	107	Patient 107	0.0358	0.4773	0.1556	0.9	0.6534	0.431	0.0945	0.98	0.3039	0.1402	0.3357	0.7153	0.4591	0.8316	0.2603	0.9458	0.7737	0.2049	0.6717	0.8238	0.7387	0.2173	0.2122	0.2699	0.6524	0.7448	0.6625	0.7454	0.1968	0.6891	0.913	0.4171	0.7601	0.5012	0.3244	0.3141	0.59	0.6198	0.1027	0.6906	0.5471	0.7097	0.4069	1.1637	0.6923	0.8319	0.7195
83	108	Patient 108	0.4202	0.7587	0.2265	0.7039	0.7985	0.72	0.1747	0.8258	0.5127	0.3525	0.6954	0.5549	0.5743	0.778	0.3866	0.9296	0.7426	0.1904	0.7933	0.7764	0.7964	0.1732	0.1751	0.1558	0.9252	0.7398	0.5869	0.6105	0.4267	0.7645	0.7631	0.5258	0.9002	0.5664	0.4066	0.6308	0.7161	0.7008	0.1605	0.9326	0.7918	0.9752	0.571	0.7619	0.7037	0.7079	0.5844
84	109	Patient 109	0.4617	0.8529	0.2575	0.9646	1.0014	0.9996	0.1614	0.6336	0.9415	0.3542	0.6966	0.7918	0.6144	0.8602	0.6771	0.8843	0.9946	0.1761	0.7656	0.8654	1.0035	0.2817	0.3486	0.1491	0.864	0.9945	0.6392	0.6734	0.643	0.8083	0.9403	0.3254	0.9374	0.8337	0.6253	0.4958	0.6875	0.8818	0.1945	0.7034	0.927	1.5885	0.6868	1.0214	0.9056	0.3055	0.908
85	110	Patient 110	0.0835	0.8422	0.3649	0.8469	0.9656	0.9624	0.2637	1.0123	0.5077	0.4585	0.6559	0.9566	0.4923	0.5842	0.3923	0.9194	0.8364	0.4158	0.8333	0.7617	0.926	0.2575	0.3164	0.2254	0.8648	0.8849	0.8107	0.9923
86	112	Patient 112	0.7892	0.784	0.242	0.9771	0.9235	0.989	0.2747	0.9499	0.8879	0.3522	0.6214	0.89	0.3572	0.6397	0.3867	0.8817	0.8115	0.2588	0.9607	0.7833	0.8158	0.3221	0.4349	0.2595	1.028	0.9385	0.605	0.6834	0.3608	0.6315	0.6189	0.5467	0.9715	0.4197	0.3532	0.5942	0.6733	0.5854	0.2727	0.448	0.8709	0.9849	0.3965	0.9794	0.6118	0.5848	0.9617
87	113	Patient 113	0.078	0.9015	0.5894	0.9008	0.9058	0.7656	0.2076	0.728	0.2523	0.4227	0.7104	0.6305	0.5525	0.6638	0.6743	0.7951	0.8347	0.3098	0.7821	0.7141	0.8187	0.5544	0.6171	0.2076	0.8559	0.7938	0.6177	0.655	0.6962	0.7268	0.753	0.7763	0.8789	0.7062	0.6419	0.5613	0.6697	0.8256	0.2993	0.8477	0.9509	0.9601	0.4455	0.874	0.6783	0.8082	0.7954
88	116	Patient 116	0.6822	0.9597	0.8434	0.999	0.9688	0.9774	0.7446	0.9986	1.3191	0.7289	0.7831	0.8069	0.7915	0.8599	0.9819	0.9258	0.9246	0.7952	0.9641	0.9062	0.9848	0.7864	0.8643	0.849	0.8798	1.0042	0.9479	0.991	0.91	1.3061	0.9972	0.9757	1.2567	0.859	0.8209	0.8819	0.8696	1.3226	0.7465	0.7443	0.9722	0.8822
89	118	Patient 118	0.1294	0.7593	0.9472	0.8192	1.2276	0.6053	0.1099	1.1969	0.9954	0.502	0.8786	0.7778	0.7213	0.6767	0.8159	0.8236	0.8829	0.1768	0.7479	0.892	0.6122	0.9696	1.0217	0.2353	0.8569	1.4201	0.9271	0.757	0.6272	0.9292	0.868	0.4522	0.7924	0.8883	0.759	0.5509	0.9091	1.0645	0.1605	0.8148	0.976	0.9551	0.9186	0.8874	0.87	0.6299	0.7065
90	119	Patient 119	0.148	0.8697	0.8207	0.8687	0.9441	0.8409	0.1923	0.9853	0.8469	0.4297	0.7598	0.9991	0.8503	0.8448	0.9635	0.9965	0.9926	0.3953	0.9475	0.7519	0.6848	0.8813	1.0347	1.3244	0.9726	0.9595	0.8425	0.9824	0.994	1.0098	0.9524	0.9346	0.9235	0.9483	0.9481	0.8249	0.6476	0.7982	0.2137	0.9468	0.894	0.989	0.6611	1.1401	0.9782	0.9416	0.7855
91	120	Patient 120	0.6462	0.9393	0.7972	0.9913	0.928	0.9225	0.7783	0.8957	0.9675	0.9073	0.8987	0.7771	0.8766	0.7802
92	121	Patient 121	0.1025	0.7997	0.3239	0.9492	0.766	0.6416	0.0559	0.8568	0.1297	0.0636	0.7012	0.498	0.487	0.6258	0.3491	0.9981	0.7981	0.2171	0.9391	0.6323	0.7743	0.2028	0.1781	0.0768	0.6823	0.6313	0.5896	0.7692	0.7673	0.603	0.9372	0.5353	0.7876	0.7624	0.6467	0.4191	0.4748	0.7548	0.122	0.6278	0.7402	0.6618
93	122	Patient 122	0.1493	0.7597	0.911	0.9457	0.9029	0.7317	0.0936	0.9313	0.8126	0.7644	0.6827	0.884	0.666	0.8676	0.9377	0.9028	0.9609	0.1265	0.9281	0.8456	0.8952	0.7496	0.8626	0.1975	0.9033	0.9522	0.9195	0.9134	0.7429	0.9626	0.9556	0.5105	0.93	0.8199	0.8198	0.6892	0.7344	0.8617	0.1248	0.9597	0.9304	0.9755	0.5321	0.9493	0.9607	0.9328	0.9446
94	123	Patient 123	0.0844	0.6503	0.1302	0.7063	0.7999	0.8344	0.1322	0.9236	0.3234	0.1285	0.5368	0.7427	0.9531	0.732	0.3013	0.9043	0.8098	0.1784	0.9954	0.656	0.5975	0.1729	0.1451	0.116	0.8668	0.8488	0.5855	0.9125	0.4657	0.7697	0.9565	0.3805	0.9896	0.7437	0.7026	0.6187	0.5285	0.8392	0.2085	0.9895	0.8164	0.9423	0.5408	0.9777	0.7508	0.8407	0.7075
95	124	Patient 124	0.7306	0.5863	0.1636	0.936	0.8417	0.6882	0.1078	0.9598	0.7465	0.1116	0.5071	0.6814	0.3652	0.7883
96	125	Patient 125	0.5686	0.8565	0.2996	0.8528	0.929	0.8557	0.2229	0.8465	0.6155	0.4287	0.6972	0.6492	0.6239	0.8287	0.4265	0.7734	0.7894	0.3226	0.764	0.7912	0.7627	0.3755	0.4295	0.2505	0.836	0.7449	0.71	0.8505	0.2866	0.6764	0.9777	0.8449	0.9125	0.7971	0.4056	0.5197	0.7066	0.812	0.2834	1.0057	0.8866	0.8407	0.6852	0.9067	0.7503	0.8342	0.8811
97	126	Patient 126	0.136	0.781	0.2273	0.9074	0.9915	0.9102	0.1051	0.9908	0.9985	0.6439	0.7827	0.8426	0.4691	0.7889	0.3599	0.9692	0.866	0.1611	0.9349	0.7143	0.7909	0.1719	0.1871	0.2186	0.9273	0.9434	0.6463	0.7889	0.6278	0.9139	0.8796	0.6516	0.9602	0.7124	0.7551	0.629	0.6118	0.7797	0.1378	0.9994	0.9172	0.9946	0.5336	0.9994	0.8314	0.9111	0.958
98	127	Patient 127	0.5626	0.8912	0.6512	0.9137	0.9686	0.9519	0.2122	0.9911	0.9154	0.5581	0.7847	0.8466	0.7744	0.9726	0.6323	0.8724	0.8733	0.2947	0.8614	0.7352	0.9313	0.6289	0.6463	0.7055	0.9242	0.908	0.7674	0.8684	0.8803	0.858	0.9554	0.676	0.9041	0.8858	0.8164	0.8689	0.6992	0.9146	0.1526	0.8855	0.7161	0.9786	0.8945	0.8803	0.9376	0.9101	0.8813
99	128	Patient 128	0.1706	0.6262	0.1652	0.7797	0.9291	0.834	0.1269	0.9814	0.7438	0.6353	0.6651	0.777	0.5477	0.8937	0.4115	0.8554	0.7587	0.232	0.858	0.7645	0.7939	0.2074	0.3067	0.2835	0.8344	0.9982	0.7473	0.9051	0.5555	0.8539	0.7542	0.5472	0.9425	0.7651	0.6674	0.7166	0.5954	0.669	0.2393	0.8507	0.8303	0.9928	0.5535	0.9163	0.5827	0.7824	0.9268
100	129	Patient 129	0.1247	0.871	0.4983	0.9653	0.9621	0.9021	0.1755	0.9394	0.9235	0.6448	0.6403	0.8266	0.6278	0.773	0.7333	1.0135	0.8867	0.2472	0.8647	0.6411	0.7927	0.5577	0.5979	0.2536	0.7672	0.995	0.8229	0.9199	0.6402	0.9801	0.9387	0.5859	0.8999	0.8194	0.7806	0.7263	0.6523	0.8431	0.2602	0.848	0.8091	0.9596	0.6176	0.9577	0.9023	0.8511	0.9514
101	130	Patient 130	0.6847	0.8394	0.2465	0.8924	0.9488	0.772	0.2059	0.8806	0.7791	0.5111	0.6429	0.9424	0.711	0.9794	0.5001	0.9388	0.9493	0.2966	0.9125	0.592	0.9702	0.2656	0.2626	0.1562	0.8205	0.9172	0.6733	0.7232	0.8089	0.831	0.6506	0.4366	0.8237	0.8282	0.9343	0.713	0.6436	0.6971	0.1873	0.8659	0.7951	0.9418	0.5308	0.8327	0.8052	0.7302	0.8151
102	129-2	Patient 129-2	0.0796	0.5271	0.5061	0.7223	0.7868	0.7075	0.1462	0.6976	0.7133	0.5471	0.3743	1.0578	0.3547	0.6395	0.5982	0.7412	0.6928	0.3201	0.6897	0.5123	0.7798	0.4841	0.5569	0.1284	0.6436	0.6097	0.4082	0.6241	0.5466	0.8244	0.6219	0.374	0.7675	0.9006	0.6687	0.47	0.3519	0.6651	0.327	0.7061	0.6527	0.8951	0.3329	0.7208	0.5888	0.6259	0.7077
103	131	Patient 131	0.7569	0.7004	0.2622	1.0436	0.8699	0.8805	0.2154	0.8706	0.9906	0.3353	0.5139	0.6796	0.4266	0.6432	0.4701	0.8159	0.8025	0.3561	0.8626	0.8535	0.7992	0.3197	0.3491	0.247	0.9362	0.7028	0.756	0.6243	0.2439	0.9126	0.8436	0.5487	0.9351	0.65	0.3735	0.9343	0.6167	0.6652	0.3518	0.4116	0.7941	0.9681	0.2751	0.9986	0.6645	0.8109	0.6831
104	132	Patient 132	0.6384	0.7656	0.3583	0.8192	0.8974	0.7416	0.1173	0.7411	0.3188	0.1066	0.578	0.9675	0.6383	0.8956	0.5291	0.8583	0.8586	0.0951	0.9149	0.6562	0.8301	0.3035	0.336	0.1115	0.8787	0.7766	0.7804	0.968	0.5026	0.8272	0.9146	0.557	0.9124	0.6403	0.551	0.5792	0.6471	0.9436	0.1213	0.8901	0.6701	0.8283	0.6369	0.9325	0.9401	0.8244	0.7812
105	133	Patient 133	0.167	0.5826	0.2239	0.8466	0.9433	0.9595	0.4066	0.9819	0.6443	0.6887	0.714	0.732	0.5777	0.8186	0.545	0.976	0.9103	0.3779	0.84	0.7323	0.9368	0.2952	0.4035	0.2834	0.8477	0.9176	0.7311	0.6949	0.6162	0.9136	0.8239	0.5519	1.0025	0.7584	0.7126	0.6848	0.8109	0.9072	0.3585	0.9593	0.8472	0.8887	0.6848	1.0007	0.832	0.8568	0.889
106	134	Patient 134	0.1853	0.9246	0.2455	0.9939	1.0189	0.7355	0.1454	0.9479	0.7652	0.5276	0.7414	0.9552	0.7364	0.8231	0.6045	0.9401	0.8608	0.2213	0.8881	0.657	0.8182	0.3506	0.4519	0.3753	0.7111	0.8674	0.7801	0.8656	0.7299	0.9596	0.9852	0.7714	0.9273	0.6945	0.7102	0.7878	0.7144	0.9251	0.2154	0.8093	0.8826	0.9904	0.5681	0.9541	0.8723	0.9816	0.8542
107	136	Patient 136	0.4544	0.8181	0.153	0.7989	0.8349	0.6594	0.1838	0.8468	0.7308	0.5433	0.6168	0.9292	0.6388	0.9264	0.4997	0.8271	0.7963	0.286	0.7051	0.6913	0.6645	0.2029	0.329	0.1659	0.8418	0.9709	0.7882	0.8097	0.6061	0.7355	0.8237	0.4962	0.9214	0.6859	0.658	0.7073	0.6367	0.91	0.2684	0.8719	0.805	0.9429	0.6485	1.0052	0.7672	0.9341	0.7819
108	80-2	Patient 80-2	0.9327	0.9525	0.3322	0.9897	0.9813	0.9662	0.1477	0.9633	0.7262	0.4049	0.3879	0.9631	0.5275	0.8891	0.7041	0.9793	0.9975	0.2747	0.8977	0.8793	0.9608	0.4241	0.5245	0.3083	0.9107	0.8079	0.9936	0.9369	0.4681	0.9009	0.7417	0.6648	0.9836	0.7174	0.6753	0.7879	0.6063	0.8793	0.2504	0.9157	0.5	1.0047	0.6441	0.9986	0.9401	0.956	0.9566
109	137	Patient 137	0.7216	0.8656	0.3548	0.9182	0.9467	0.9027	0.1951	0.9836	0.3087	0.5405	0.7669	0.9557	0.8669	0.9086	0.6498	0.9322	0.8758	0.2948	0.9183	0.8611	0.9346	0.4092	0.4418	0.3918	0.8936	0.8683	0.8746	0.8583	0.8395	0.9665	0.9603	0.8378	0.9407	0.8361	0.8792	0.8294	0.7367	0.8419	0.2908	0.8773	0.9938	0.983	0.8422	1.0119	0.9393	0.9902	0.8896
110	138	Patient 138	0.574	0.8103	0.4121	0.9028	0.9764	0.8448	0.4285	0.8947	0.7328	0.643	0.7387	0.867	0.7059	0.9525	0.5778	0.8089	0.962	0.7849	1.006	0.8216	0.9114	0.2929	0.4266	0.1652	0.9849	0.8961	0.7033	0.7605	0.9005	0.9733	0.9259	0.8258	0.9561	0.9244	0.8698	0.7779	0.7307	0.8878	0.5364	0.8111	0.5872	0.79	0.7187	0.9747	0.949	0.9573	0.9202
111	139	Patient 139	0.5726	0.8913	0.2288	0.9906	0.9983	0.987	0.1843	0.9887	0.6608	0.384	0.7222	0.8771	0.5658	0.8393	0.4783	1.0838	0.8767	0.2649	1.0038	0.8717	0.7328	0.3238	0.2868	0.4266	0.8287	0.9992	0.6548	0.9081
112	140	Patient 140	0.3264	0.7583	0.7144	0.9236	0.9302	0.9066	0.2675	1.0507	0.779	0.6146	0.8408	0.6839	0.6708	0.8307	0.8975	0.8458	0.9068	0.3634	0.9191	0.7747	0.9549	0.7463	0.8311	0.4431	0.888	0.9362	0.8349	0.8391	0.8672	0.8515	0.8492	0.7179	0.9402	0.885	0.8638	0.7503	0.8464	0.9378	0.2778	0.8643	0.9061	0.9722	0.8764	0.826	0.7663	0.8616	0.9445
113	122-2	Patient 122-2	0.4111	0.76	0.8029	0.9231	0.9485	0.8319	0.1454	0.9605	0.8124	0.7367	0.6052	0.8488	0.7341	0.9301	0.8828	0.9692	0.88	0.2362	0.917	0.83	0.8875	0.7962	0.823	0.2784	0.8108	0.8486	0.8954	0.9394	0.7064	0.9278	0.8391	0.5582	0.9238	0.8141	0.7788	0.8072	0.7321	0.8297	0.1928	0.8971	1.0109	0.9469	0.5974	1.0004	0.879	0.9619	0.9309
[truncated: 29 more columns]
