# Supplementary material for: “Direct to Drug” screening as a precision medicine tool in multiple myeloma
Source: Blood Cancer J. 2020 May 11;10(5):54. doi: 10.1038/s41408-020-0320-7 (PMC7214452; doi:10.1038/s41408-020-0320-7)
Supplement: Supplementary file 6 — Supplemental Table T6 [file 41408_2020_320_MOESM6_ESM.xlsx]

## Sheet: Sheet1
Supplemental Table T6. Differential sensitivity statistics for MMDP agents by class for HMCLs versus NHLCLs (2-variables: Mann-Whitney test; 3 variables: Kruskal-Wallis test). Statistics were reported when significant associations were found (p< 0.05).
Drug	Class	p-value	Box Plot	Class	3 Class p-value	Box Plot	Plasma- vs B-cell p-value	Plasma- vs T-cell p-value	B- vs T-cell p-value
Afatinib	MM (vs NHL)	0.0458		Plasma-cell vs B-cell vs T-cell	0.0735		0.0303	0.424	0.157
Afuresertib	MM (vs NHL)	8.35e-06		Plasma-cell vs B-cell vs T-cell	2.22e-05		2.71e-05	0.00932	0.0593
APY0201	MM (vs NHL)	0.0326		Plasma-cell vs B-cell vs T-cell	0.0393		0.0147	0.484	0.099
Auranofin	MM (vs NHL)	0.0036		Plasma-cell vs B-cell vs T-cell	0.00631		0.00427	0.0874	0.0707
Belinostat				Plasma-cell vs B-cell vs T-cell	0.0375		0.447	0.0214	0.0184
Bortezomib				Plasma-cell vs B-cell vs T-cell	0.0157		0.0303	0.0719	0.0251
Bosutinib	MM (vs NHL)	0.0197		Plasma-cell vs B-cell vs T-cell	0.0533		0.0303	0.162	0.289
Brigatinib	MM (vs NHL)	0.00267		Plasma-cell vs B-cell vs T-cell	6.55e-05		2.28e-05	0.96	0.00146
Cabozantinib	MM (vs NHL)	0.000122		Plasma-cell vs B-cell vs T-cell	0.000625		0.000845	0.00932	0.724
Carfilzomib				Plasma-cell vs B-cell vs T-cell	0.00702		0.0224	0.0403	0.0132
Ceritinib	MM (vs NHL)	4.26e-05		Plasma-cell vs B-cell vs T-cell	1.71e-05		1.13e-05	0.0891	0.00218
Clofarabine				Plasma-cell vs B-cell vs T-cell	0.0334		0.0106	0.92	0.0771
Cobimetinib	MM (vs NHL)	0.00056		Plasma-cell vs B-cell vs T-cell	0.000218		6.3e-05	0.294	0.0133
CPI0610	MM (vs NHL)	7.71e-05		Plasma-cell vs B-cell vs T-cell	0.000375		0.000734	0.00596	0.409
Crenolanib	MM (vs NHL)	1.25e-06		Plasma-cell vs B-cell vs T-cell	5.18e-06		1.13e-05	0.00229	0.157
Crizotinib	MM (vs NHL)	0.0124		Plasma-cell vs B-cell vs T-cell	0.000173		4.52e-05	0.453	0.00672
Dexamethasone	MM (vs NHL)	0.0326
Dinaciclib	MM (vs NHL)	0.00383		Plasma-cell vs B-cell vs T-cell	0.00141		0.000225	0.653	0.0593
Ixazomib	MM (vs NHL)	0.024		Plasma-cell vs B-cell vs T-cell	0.0726		0.0627	0.0562	0.637
JQ1	MM (vs NHL)	0.0489		Plasma-cell vs B-cell vs T-cell	0.091		0.0368	0.395	0.239
Linifanib	MM (vs NHL)	0.000409		Plasma-cell vs B-cell vs T-cell	0.000703		0.000551	0.0574	0.0251
Nilotinib	MM (vs NHL)	0.00618		Plasma-cell vs B-cell vs T-cell	0.0223		0.0139	0.0801	0.724
Osimertinib	MM (vs NHL)	2.61e-05		Plasma-cell vs B-cell vs T-cell	1.65e-05		1.12e-05	0.0574	0.00468
Otx-015	MM (vs NHL)	0.00499		Plasma-cell vs B-cell vs T-cell	0.0172		0.0404	0.0164	0.724
Paclitaxel	MM (vs NHL)	0.0197
Panobinostat	MM (vs NHL)	0.00976		Plasma-cell vs B-cell vs T-cell	0.0282		0.0533	0.0316	0.289
Pazopanib hydrochloride	MM (vs NHL)	0.00167		Plasma-cell vs B-cell vs T-cell	0.0013		0.000551	0.23	0.0184
Ponatinib	MM (vs NHL)	0.00293		Plasma-cell vs B-cell vs T-cell	0.00433		0.00147	0.211	0.099
Regorafenib	MM (vs NHL)	9.51e-06		Plasma-cell vs B-cell vs T-cell	2.16e-05		3.82e-05	0.00805	0.0184
Romidepsin	MM (vs NHL)	0.00499		Plasma-cell vs B-cell vs T-cell	0.00329		0.0971	0.00373	0.00468
Selinexor	MM (vs NHL)	0.00702		Plasma-cell vs B-cell vs T-cell	0.00838		0.00364	0.271	0.0451
Sorafenib	MM (vs NHL)	1.44e-06		Plasma-cell vs B-cell vs T-cell	3.2e-06		1.35e-05	0.00229	0.00468
Sunitinib	MM (vs NHL)	0.00702		Plasma-cell vs B-cell vs T-cell	0.00217		0.000734	0.617	0.0133
Temsirolimus	MM (vs NHL)	0.00232		Plasma-cell vs B-cell vs T-cell	0.00629		0.00341	0.0891	0.195
Vorinostat	MM (vs NHL)	0.04
Venetoclax				Plasma-cell vs B-cell vs T-cell	0.0891		0.74	0.0214	0.195
