# Supplementary material for: “Direct to Drug” screening as a precision medicine tool in multiple myeloma
Source: Blood Cancer J. 2020 May 11;10(5):54. doi: 10.1038/s41408-020-0320-7 (PMC7214452; doi:10.1038/s41408-020-0320-7)
Supplement: Supplementary file 7 — Supplemental Table T7 [file 41408_2020_320_MOESM7_ESM.xlsx]

## Sheet: Sheet1
Supplemental Table T7. Baseline clinical profile, risk factors, and cytogenetic classification for all studied primary patient samples. Blank cells indicate missing values (data not available).
Patient Count	Patient ID	Patient Name	Diagnosis	Status	Risk Group	Double Hit	Triple Hit	S-Phase	Kariotype	t(11;14)	t(4;14)	t(6;14)	Cyclin D	Gain 1q (Amp CKS1B)	MYC Rearrangement	Del 13q	Del 17p	Del IGH	Mono 13	Trisomy
1	8	Patient 8	MM	Later Relapse	High	1	0	2.3	Tetraploid	0	1	0	0	0	0	0	1	0	0	0
2	9	Patient 9	MM	Later Relapse	High	0	0	1.2		1	0	0	1	0	1	0	1	0	1	0
3	10	Patient 10	MM	Untreated	High	0	0	1.1	Hyperdiploid	0	0	0	0	1	1	0	0	0	1	1
4	11	Patient 11	MM	Later Relapse	High	1	0	1.2	Diploid	0	1	0	0	1	0	0	0	0	0	0
5	12	Patient 12	SMM	Untreated				0.3	Diploid	0	0	0	0	1	0	0	0	0	1	0
6	13	Patient 13	MM	Later Relapse	High	0	0	1.8	Hyperdiploid	0	0	0	0	1	1	0	0	0	0	1
7	14	Patient 14	MM	Later Relapse	Standard			0.9	Hyperdiploid	0	0	0	0	0	0	0	0	0	0	0
8	15	Patient 15	MM	Later Relapse	High	0	0	2.5	Hyperdiploid	0	0	0	0	0	0	0	1	0	1	1
9	16	Patient 16	MM	Early Relapse	Standard				Hyperdiploid	0	0	0	0	0	0	1	0	0	0	0
10	17	Patient 17	MM	Untreated	High	1	0			0	1	0	0	1	0	0	0	0	1	0
11	18	Patient 18	MM	Untreated	Standard			0.6	Hyperdiploid	0	0	0	0	0	0	0	0	0	0	1
12	19	Patient 19	MM	Untreated	Standard			0.1	Hyperdiploid	1	0	0	1	0	0	0	0	0	0	0
13	20	Patient 20	MM	Later Relapse	High	0	0		Hyperdiploid	0	0	0	0	0	0	0	0	0	1	1
14	21	Patient 21	MM	Untreated	High	0	0	3.2	Hyperdiploid	0	0	0	0	1	0	0	0	0	1	1
15	22	Patient 22	MM	Later Relapse	High	0	0	0.4		0	0	0	0	1	0	0	0	0	0	1
16	23	Patient 23	MM	Later Relapse	High	0	0	6.5	Hyperdiploid	0	0	0	0	0	0	0	0	0	0	1
17	24	Patient 24	MM	Untreated	Standard			0.4	Diploid	1	0	0	1	0	0	0	0	0	0	0
18	25	Patient 25	MM	Later Relapse	Standard			1.4	Hyperdiploid	0	0	0	0	0	0	1	0	0	0	1
19	26	Patient 26	MM	Later Relapse	High	0	0			0	0	0	0	0	0	0	0	0	1	1
20	27	Patient 27	MM	Later Relapse	Standard				Hypodiploid	1	0	0	1	0	0	0	0	0	0	1
21	29	Patient 29	MM	Untreated	Standard			1	Diploid	0	0	0	0	0	0	0	0	0	1	0
22	30	Patient 30	MM	Later Relapse	High	1	0	8.7	Hyperdiploid	0	1	0	0	1	0	0	0	0	1	1
23	31	Patient 31	MM	Untreated	High	1	0	0.8	Diploid	0	1	0	0	1	0	0	0	0	0	0
24	32	Patient 32	MM	Untreated	Standard				Hyperdiploid	0	0	0	0	0	0	0	0	0	0	1
25	33	Patient 33	MM	Untreated	High	0	0		Hypodiploid	1	0	0	1	0	0	0	1	0	1	0
26	35	Patient 35	MM	Untreated	Standard			0.9	Diploid	1	0	0	1	0	0	0	0	0	0	0
27	36	Patient 36	MM	Later Relapse	High	0	1	7.7	Hyperdiploid	0	1	0	0	1	0	1	1	0	1	1
28	37	Patient 37	MM	Later Relapse	Standard			1.9	Diploid	0	0	0	0	0	0	0	0	0	0	1
29	39	Patient 39	MM	Untreated	Standard			0.2	Hyperdiploid	0	0	0	0	0	0	0	0	0	0	1
30	40	Patient 40	MM	Early Relapse	High	1	0		Diploid / Hyperdiploid	0	1	0	0	1	0	0	0	0	1	1
31	41	Patient 41	SMM	Untreated				0.7	Diploid	0	0	0	0	0	0	0	0	0	1	0
32	42	Patient 42	MM	Untreated	High	0	0		Diploid / Hyperdiploid	0	0	1	1	1	0	0	0	0	1	0
33	43	Patient 43	MM	Untreated	High	1	0	0.1	Diploid	0	0	0	0	1	0	0	0	0	1	0
34	44	Patient 44	MM	Later Relapse	High	1	0	3	Diploid	0	1	0	0	1	0	0	0	0	1	0
35	45	Patient 45	MM	Untreated	Standard			0.5	Hyperdiploid	0	0	0	0	0	0	0	0	1	1	1
36	46	Patient 46	MM	Untreated	Standard			0.4	Hyperdiploid	0	0	0	0	0	0	0	0	0	0	1
37	48	Patient 48	MM	Untreated	High	0	0	0.8	Hyperdiploid	1	0	0	1	1	0	0	0	0	0	0
38	49	Patient 49	MM	Later Relapse	Standard			1.1	Hyperdiploid	0	0	0	0	0	0	0	0	0	0	1
39	50	Patient 50	MM	Early Relapse	High	0	0	0.4	Diploid	1	0	0	1	1	1	0	0	0	0	0
40	51	Patient 51	MM	Untreated	Standard			1.4	Hyperdiploid	0	0	1	1	0	0	0	0	0	0	1
41	52	Patient 52	MM	Later Relapse	High	0	0	5.1	Diploid	1	0	0	1	1	0	0	0	0	1	0
42	53	Patient 53	MM	Later Relapse	Standard			1.3	Diploid	1	0	0	1	0	1	0	0	0	0	0
43	54	Patient 54	MM	Untreated	Standard			0.2	Diploid	1	0	0	1	0	0	0	0	0	0	0
44	55	Patient 55	MM	Later Relapse	High	0	0	6.7	Tetraploid	1	0	0	1	0	0	0	0	0	1	0
45	58	Patient 58	MM	Later Relapse	High	0	0	2.9	Hyperdiploid	0	0	0	0	0	0	0	0	0	1	1
46	59	Patient 59	MM	Later Relapse	High	0	0	0.5	Diploid	1	0	0	1	1	0	0	0	0	1	1
47	60	Patient 60	MM	Later Relapse	Standard			1.4	Hyperdiploid	0	0	0	0	0	1	0	0	0	0	1
48	62	Patient 62	MM	Later Relapse	High	1	0		Hyperdiploid	0	0	0	0	1	0	0	1	0	0	0
49	63	Patient 63	MM	Later Relapse	High	1	0	1.5	Hyperdiploid	0	0	0	0	1	0	0	1	0	0	1
50	65	Patient 65	MM	Early Relapse	Standard			0.8	Diploid	1	0	0	1	0	1	0	0	0	0	0
51	66	Patient 66	SMM	Untreated				0.1	Diploid	1	0	0	1	0	0	0	0	0	0	0
52	67	Patient 67	MM	Later Relapse	High	0	0	1.9	Hyperdiploid	0	0	0	0	0	1	0	1	0	0	0
53	69	Patient 69	MM	Early Relapse	Standard			0.3	Diploid	0	0	0	0	0	0	0	0	0	0	0
54	73	Patient 73	MM	Later Relapse					Diploid
55	74	Patient 74	MM	Later Relapse	High	0	0	1.2	Hyperdiploid	0	0	0	0	1	0	0	0	0	0	1
56	75	Patient 75	MM	Later Relapse	High	1	0	5.6		0	1	0	0	0	0	0	1	0	1	0
57	77	Patient 77	SMM	Untreated				0.1	Diploid	1	0	0	1	0	0	0	0	0	0	0
58	78	Patient 78	MM	Later Relapse	High	0	0	0.4	Hyperdiploid	0	0	0	0	1	0	0	0	0	0	0
59	79	Patient 14-2	MM	Later Relapse	Standard			0.7	Hyperdiploid	0	0	0	0	0	0	0	0	0	0	0
60	80	Patient 80	SMM	Untreated				0.7	Hyperdiploid	0	0	0	0	0	1	0	0	0	1	1
61	81	Patient 81	SMM	Untreated				1.5	Hyperdiploid	0	0	0	0	0	0	0	0	0	0	0
62	82	Patient 82	MM	Later Relapse				0.9	Hyperdiploid
63	84	Patient 84	MM	Early Relapse	Standard			1.3	Hyperdiploid	0	0	0	0	0	0	0	0	0	0	1
64	85	Patient 85	MM	Early Relapse	Standard				Hyperdiploid	0	0	0	0	0	0	0	0	0	0	1
65	86	Patient 86	MM	Early Relapse	Standard			0.9	Hyperdiploid	0	0	0	0	0	0	0	0	0	0	1
66	87	Patient 87	MM	Later Relapse	High	1	0	1.7	Hypodiploid	1	0	0	1	0	0	0	1	0	1	0
67	88	Patient 88	SMM	Untreated				0.2	Hyperdiploid	0	0	0	0	0	1	0	0	0	0	1
68	90	Patient 11-2	MM	Later Relapse	High	1	0	1.6	Diploid	0	1	0	0	1	0	0	0	0	0	0
69	91	Patient 91	MM	Early Relapse	High	0	0	1	Hyperdiploid	0	0	0	0	1	0	0	0	0	0	1
70	92	Patient 92	MM	Later Relapse	High	1	0	1.2	Hyperdiploid	0	0	0	0	1	0	1	0	0	0	0
71	93	Patient 93	MM	Later Relapse	High	0	0		Diploid	0	0	0	0	1	0	0	0	0	0	1
72	94	Patient 94	MM	Untreated	High	0	0	0.8	Hyperdiploid	0	0	0	0	1	0	0	0	0	1	1
73	95	Patient 95	MM	Later Relapse	High	0	0	3.2	Hypodiploid	0	0	0	0	1	0	1	0	0	0	0
74	96	Patient 96	MM	Later Relapse	Standard			1.2	Diploid	1	0	0	1	0	0	0	0	0	0	0
75	99	Patient 99	MM	Early Relapse				0.6	Diploid	0	0	0	0	0	0	1	0	1	0	1
76	100	Patient 100	MM	Later Relapse	Standard			0	Diploid	1	0	0	1	0	0	0	0	0	0	0
77	101	Patient 101	MM	Untreated	Standard			0	Hypodiploid	0	0	0	0	0	0	0	0	0	1	0
78	103	Patient 103	MM	Untreated	High	0	0	2.7	Diploid	1	0	0	1	1	0	0	0	0	1	0
79	104	Patient 104	MM	Untreated	Standard			0.5	Diploid	1	0	0	1	0	0	0	0	0	0	0
80	105	Patient 105	MM	Later Relapse	High	0	1	6.4	Hyperdiploid	0	0	0	0	1	0	0	1	0	1	1
81	106	Patient 106	MM	Untreated	Standard			0.6	Hyperdiploid	0	0	0	0	0	0	0	0	0	0	1
82	107	Patient 107	MM	Early Relapse	Standard			0.8	Hyperdiploid	0	0	0	0	0	0	0	0	0	0	1
83	108	Patient 108	MM	Untreated	High	0	0		Hyperdiploid	0	0	0	0	1	0	0	0	0	0	1
84	109	Patient 109	MM	Later Relapse	High	0	0			0	0	0	0	0	0	0	1	0	0	0
85	110	Patient 110	MM	Untreated	High	0	0	0.2	Hyperdiploid	0	0	0	0	1	0	0	0	0	0	1
86	112	Patient 112	MM	Later Relapse	High	0	1	3.6		0	0	0	0	1	1	0	1	0	0	0
87	113	Patient 113	MM	Later Relapse	High	0	1	4.3		0	0	0	0	1	0	0	1	0	1	1
88	116	Patient 116	MM	Early Relapse	High	0	0	4.5	Diploid	1	0	0	1	0	0	0	0	0	0	0
89	118	Patient 118	MM	Later Relapse	High	1	0	8.3	Diploid	1	0	0	1	0	1	0	1	0	0	0
90	119	Patient 119	SMM	Untreated				1.2	Hyperdiploid	0	0	0	0	0	0	0	0	0	0	1
91	120	Patient 120	SMM	Untreated				1.5	Hyperdiploid	0	0	0	0	1	1	0	0	0	0	1
92	121	Patient 121	MM	Later Relapse	High	0	0	8	Hyperdiploid	0	0	0	0	1	1	0	0	0	0	0
93	122	Patient 122	SMM	Untreated				1.5	Hyperdiploid	0	0	0	0	0	0	0	0	0	1	1
94	123	Patient 123	MM	Untreated	High	0	0	None	Hyperdiploid	0	0	0	0	1	0	0	0	0	0	1
95	124	Patient 124	MM	Later Relapse	High	0	1	None	Hyperdiploid	0	0	0	0	1	1	1	1	0	0	1
96	125	Patient 125	MM	Early Relapse	Standard			1.4		1	0	0	1	0	0	0	0	0	0	1
97	126	Patient 126	MM	Untreated	Standard			1.2	Diploid	1	0	0	1	0	0	0	0	0	0	0
98	127	Patient 127	SMM	Untreated				0.4	Hyperdiploid	0	0	0	0	1	0	1	0	0	1	1
99	128	Patient 128	MM	Untreated	High			0.7	Diploid
100	129	Patient 129	SMM	Untreated				0.3	Diploid	1	0	0	1	0	0	0	0	0	0	0
101	130	Patient 130	MM	Later Relapse	High	1	0	2	Diploid	0	1	0	0	1	0	1	0	0	0	1
102	129-2	Patient 129-2	SMM	Untreated				0.2	Diploid	1	0	0	1	0	0	0	0	0	0	0
103	131	Patient 131	MM	Later Relapse	High	0	0	2.3	Diploid	0	0	0	0	1	0	0	0	0	1	1
104	132	Patient 132	MM	Untreated	High	0	0	2.7	Hyperdiploid	0	0	0	0	0	1	0	0	0	0	1
105	133	Patient 133	MM	Untreated	High	0	0	0.8	Diploid	1	0	0	1	1	0	0	0	0	0	0
106	134	Patient 134	MM	Untreated	Standard			0.7	Hyperdiploid	0	0	0	0	0	0	0	0	1	0	1
107	136	Patient 136	SMM	Untreated				0.3	Hyperdiploid	0	0	0	0	1	0	0	0	0	1	1
108	80-2	Patient 80-2	MM	Untreated	Standard			0.4	Diploid	0	0	0	0	0	1	0	0	0	1	1
109	137	Patient 137	MM	Early Relapse	High	0	0	0.8	Diploid	0	0	0	0	1	0	0	0	1	1	0
110	138	Patient 138	MM	Early Relapse	High	1	0	0.7	Tetraploid	0	0	0	0	1	0	1	1	0	0	0
111	139	Patient 139	MM	Early Relapse	High	0	0	1.1	Hyperdiploid	0	0	0	0	1	0	0	0	0	0	1
112	140	Patient 140	MM	Untreated	High	0	0	1.1	Hyperdiploid	0	0	0	0	1	0	0	0	1	1	1
113	122-2	Patient 122-2	MM	Untreated	Standard			0.3	Hyperdiploid	0	0	0	0	0	0	0	0	0	1	1
