# Supplementary material for: “Direct to Drug” screening as a precision medicine tool in multiple myeloma
Source: Blood Cancer J. 2020 May 11;10(5):54. doi: 10.1038/s41408-020-0320-7 (PMC7214452; doi:10.1038/s41408-020-0320-7)
Supplement: Supplementary file 9 — Supplemental Table T9 [file 41408_2020_320_MOESM9_ESM.xlsx]

## Sheet: Sheet1
Supplemental Table T9. Differential sensitivity statistics for MMDP agents by class for primary MM samples (MMPTs) in classes defined by clinical, cytogenetic, and mutation features (2-variables: Mann-Whitney test; 3 variables: Kruskal-Wallis test). Statistics were reported when significant associations were found (p< 0.05).
Drug Name	Class	p-value	Box Plot
Afuresertib	MM (vs SMM)	0.0235
Belinostat	MM (vs SMM)	0.00476
Ceritinib	MM (vs SMM)	0.0112
Clofarabine	MM (vs SMM)	0.0356
Cobimetinib	MM (vs SMM)	0.00565
CPI0610	MM (vs SMM)	0.0172
Dinaciclib	MM (vs SMM)	0.0125
LGH-447	MM (vs SMM)	0.019
Panobinostat	MM (vs SMM)	0.0186
Ponatinib	MM (vs SMM)	0.00268
Romidepsin	MM (vs SMM)	0.0145
Selinexor	MM (vs SMM)	0.000192
Sunitinib	MM (vs SMM)	0.0386
Trametinib	MM (vs SMM)	0.0069
Vorinostat	MM (vs SMM)	0.00857
Alisertib	Untreated vs Early Relapse vs Later Relapse	0.0403
Brigatinib	Untreated vs Early Relapse vs Later Relapse	0.0128
Buparlisib	Untreated vs Early Relapse vs Later Relapse	0.0326
Ceritinib	Untreated vs Early Relapse vs Later Relapse	0.0103
Cladribine	Untreated vs Early Relapse vs Later Relapse	0.000595
Clofarabine	Untreated vs Early Relapse vs Later Relapse	3.73e-06
Cobimetinib	Untreated vs Early Relapse vs Later Relapse	0.00735
Crenolanib	Untreated vs Early Relapse vs Later Relapse	0.0114
Dabrafenib mesylate	Untreated vs Early Relapse vs Later Relapse	0.00831
Dasatinib	Untreated vs Early Relapse vs Later Relapse	0.0199
Dinaciclib	Untreated vs Early Relapse vs Later Relapse	0.00389
Dovitinib	Untreated vs Early Relapse vs Later Relapse	0.00122
Fludarabine phosphate	Untreated vs Early Relapse vs Later Relapse	0.000566
Imatinib	Untreated vs Early Relapse vs Later Relapse	0.0095
Lenvatinib	Untreated vs Early Relapse vs Later Relapse	0.000408
LGH-447	Untreated vs Early Relapse vs Later Relapse	0.000132
Nilotinib	Untreated vs Early Relapse vs Later Relapse	0.0297
Nintedanib	Untreated vs Early Relapse vs Later Relapse	0.0025
Palbociclib	Untreated vs Early Relapse vs Later Relapse	0.0178
Regorafenib	Untreated vs Early Relapse vs Later Relapse	0.0038
Selinexor	Untreated vs Early Relapse vs Later Relapse	0.000153
Sunitinib	Untreated vs Early Relapse vs Later Relapse	0.0197
Temsirolimus	Untreated vs Early Relapse vs Later Relapse	0.00947
Toceranib	Untreated vs Early Relapse vs Later Relapse	0.00597
Trametinib	Untreated vs Early Relapse vs Later Relapse	0.0066
Vandetanib	Untreated vs Early Relapse vs Later Relapse	0.00336
Venetoclax	Untreated vs Early Relapse vs Later Relapse	0.00766
Cabozantinib	High vs Standard risk	0.0366
CPI0610	High vs Standard risk	0.00696
Crizotinib	High vs Standard risk	0.0412
Dinaciclib	High vs Standard risk	0.0112
JQ1	High vs Standard risk	0.0231
Otx-015	High vs Standard risk	0.027
Selinexor	High vs Standard risk	0.0293
Venetoclax	High vs Standard risk	0.0204
Vorinostat	High vs Standard risk	0.0214
APY0201	Double Hit High Risk MM	0.00356
Cabozantinib	Double Hit High Risk MM	0.00343
Pazopanib hydrochloride	Double Hit High Risk MM	0.00515
Ponatinib	Double Hit High Risk MM	0.00795
Vorinostat	Double Hit High Risk MM	0.0275
Afatinib	Triple Hit High Risk MM	0.0378
CPI0610	Triple Hit High Risk MM	0.0332
Dasatinib	Triple Hit High Risk MM	0.0323
Lenvatinib	Triple Hit High Risk MM	0.0493
Nintedanib	Triple Hit High Risk MM	0.0343
Quizartinib	Triple Hit High Risk MM	0.0242
Raloxifene	Triple Hit High Risk MM	0.0144
Regorafenib	Triple Hit High Risk MM	0.0308
Ruxolitinib	Triple Hit High Risk MM	0.0254
Cabozantinib	t(11;14) / t(6;14)	0.0167
Dabrafenib mesylate	t(11;14) / t(6;14)	0.0201
Lenalidomide	t(11;14) / t(6;14)	0.0481
Regorafenib	t(11;14) / t(6;14)	0.0392
Venetoclax	t(11;14) / t(6;14)	0.00117
Brigatinib	t(4;14)	0.00667
Cabozantinib	t(4;14)	0.0128
Clofarabine	t(4;14)	0.0361
Cobimetinib	t(4;14)	0.0401
Crenolanib	t(4;14)	0.038
Decitabine	t(4;14)	0.00956
Venetoclax	t(4;14)	0.0112
Auranofin	Monosomy 13	0.0115
Lenalidomide	Monosomy 13	0.0154
Nilotinib	Monosomy 13	0.0183
Otx-015	Monosomy 13	0.0442
Bosutinib	Del 13q	0.0411
Carfilzomib	Del 13q	0.0426
Dasatinib	Del 13q	0.0286
Idelalisib	Del 13q	0.0228
Raloxifene	Del 13q	0.0316
Ruxolitinib	Del 13q	0.0367
Venetoclax	Del 13q	0.00879
Apilimod	Del 17p	0.0438
Cladribine	Del 17p	0.00389
Clofarabine	Del 17p	0.0228
Dasatinib	Del 17p	8.11e-05
Dinaciclib	Del 17p	0.00083
Nintedanib	Del 17p	0.00955
Palbociclib	Del 17p	0.0346
Romidepsin	Del 17p	0.0344
Sunitinib	Del 17p	0.0176
Melphalan hydrochloride	Gain 1q / Amp CKS1B	0.00661
Venetoclax	Gain 1q / Amp CKS1B	0.0385
Raloxifene	MYC alteration	0.0186
Vemurafenib	MYC alteration	0.0329
Apilimod	Trisomies	0.000997
APY0201	Trisomies	0.00413
Bleomycin sulfate	Trisomies	0.0328
Bortezomib	Trisomies	0.0107
Cladribine	Trisomies	0.0333
Clofarabine	Trisomies	0.0448
Cobimetinib	Trisomies	0.049
Dexamethasone	Trisomies	0.0451
Otx-015	Trisomies	0.0226
Dasatinib	ACTG1	0.0282
Regorafenib	ACTG1	0.0258
Afatinib	ATM	0.0244
CPI0610	ATM	0.0207
Ibrutinib	ATM	0.0482
Otx-015	ATM	0.029
Temsirolimus	ATM	0.0299
Sorafenib	BRAF	0.0187
Bendamustine hydrochloride	DIS3	0.0477
Brigatinib	DIS3	0.0498
Cabozantinib	DIS3	0.00148
Sorafenib	DIS3	0.0499
Dabrafenib mesylate	FGFR3	0.0215
Dinaciclib	FGFR3	0.0241
Lenvatinib	FGFR3	0.0202
Nilotinib	FGFR3	0.0337
Vismodegib	FGFR3	0.0162
Dovitinib	IDH2	0.0317
Erlotinib hydrochloride	IDH2	0.0147
Idelalisib	IDH2	0.0347
Linifanib	IDH2	0.0196
Osimertinib	IDH2	0.0196
Quizartinib	IDH2	0.0145
Vemurafenib	IDH2	0.00976
Afatinib	IRF4	0.0473
Alisertib	IRF4	0.00714
Buparlisib	IRF4	0.0174
Ceritinib	IRF4	0.0258
Cobimetinib	IRF4	0.0162
CPI0610	IRF4	0.0436
Crizotinib	IRF4	0.0133
Dabrafenib mesylate	IRF4	0.0133
Doramapimod	IRF4	0.00827
Fludarabine phosphate	IRF4	0.0162
Idasanutlin	IRF4	0.0041
Idelalisib	IRF4	0.038
Nilotinib	IRF4	0.0133
Pomalidomide	IRF4	0.012
Raloxifene	IRF4	0.00909
Toceranib	IRF4	0.0217
Vandetanib	IRF4	0.0147
Vismodegib	IRF4	0.0355
Vorinostat	IRF4	0.0376
Dinaciclib	KRAS	0.0448
Arsenic trioxide	NRAS	0.0347
Brigatinib	NRAS	0.022
Lenvatinib	NRAS	0.0473
Idelalisib	TGFBR2	0.0347
Imatinib	TGFBR2	0.0361
Nilotinib	TGFBR2	0.0215
Pomalidomide	TGFBR2	0.0371
Sorafenib	TGFBR2	0.047
Vemurafenib	TGFBR2	0.0182
Vismodegib	TGFBR2	0.0126
Afuresertib	TLR4	0.00594
Brigatinib	TLR4	0.00651
Buparlisib	TLR4	0.0068
Ceritinib	TLR4	0.0109
CPI0610	TLR4	0.0268
Crizotinib	TLR4	0.0403
Dasatinib	TLR4	0.00897
Everolimus	TLR4	0.0281
LGH-447	TLR4	0.00638
Sunitinib	TLR4	0.0304
Temsirolimus	TLR4	0.0196
Selinexor	ZFHX4	0.0209
