# Supplementary material for: “Direct to Drug” screening as a precision medicine tool in multiple myeloma
Source: Blood Cancer J. 2020 May 11;10(5):54. doi: 10.1038/s41408-020-0320-7 (PMC7214452; doi:10.1038/s41408-020-0320-7)
Supplement: Supplementary file 10 — Supplemental Table T10 [file 41408_2020_320_MOESM10_ESM.xlsx]

## Sheet: Sheet1
Supplemental Table T10. Landscape of clinical, cytogenetic, and mutational profiles of the 68 patient samples analyzed by unsupervised hierarchical clustering, organized by clustering patient groups.
Group Clustering		A	B	C	D	E	F	n Evaluable
Cluster size		5	13	9	5	13	23	68
a. Disease
	i. MM	5	9	6	5	10	22	57
	ii. SMM		4	3		3	1	11
b. Status
	i. Untreated		8	7	3	7	12	37
	ii. Early Relapse		2	1	1	1	2	7
	iii. Later Relapse	5	3	1	1	5	9	24
c. Risk Group
	i. Standard		1	1	3	5	7	17
	ii. High	5	8	5	2	5	15	40
	iii. Double Hit High Risk	3	5	3	1		4	16
	iv. Triple Hit High Risk	1					2	3
d. Cytogenetics
	i. Kariotype
	1. Diploid	1	5	5	2	4	6	23
	2. Hyper	2	5	4	3	9	11	34
	3. Hypo	1	1				1	3
	ii. t(11;14)/ t(6;14)		1	5	3	3	8	20
	iii. Trisomies	2	5	3	1	8	10	29
	iv. t(4;14)	4	2	2			2	10
	v. Del 17p	2	2	1	1	1	6	13
	vi. Gain 1q / Amp CKS1B	4	9	4	2	4	9	32
	vii. Del 13q	2	2				2	6
	viii. Monosomy 13	4	7	5	1	3	4	24
	ix. MYC Aberration		1	1	1	2	5	10
e. Mutational profiles (M3P)
Mutation count		14	15	13	8	18	37	105
Mutation count per patient		2.8	1.15385	1.44444	1.6	1.38462	1.6087	-
	KRAS	1	3	1	2	4	6	17
	NRAS	1	1	2	3	3	4	14
	ATM		2	1		2	5	10
	TP53 **	1		1			3	5
	DIS3	2	1	2		1	1	7
	ZFHX4	2	2			1	3	8
	FAM46C	1	1	1		1	2	6
	BRAF	1	2	1		2		6
	IRF4				2			2
	NR3C1 *				1	1		2
	SP140		1					1
	CUL4B			1		1	2	4
	FGFR3	1					2	3
	PRDM1							0
	TET2						1	1
	TGFBR2			1			2	3
	ACTG1		1			1	1	3
	BTG1						1	1
	EGFR			1		1		2
	EGR1			1				1
	IDH2	1					1	2
	IKZF3	1					1	2
	PIK3CG		1				1	2
	TLR4	2					1	3
	*	One patient has 1 mutation, one patient has 3 mutations (Group E)
	**	One patient has 3 mutations (Group F)
